# Supplementary material for: Bis{2-[bis­(2-hy­droxy­eth­yl)amino]­acetato-κ3 O,N,O′}zinc(II)
Source: Acta Crystallogr Sect E Struct Rep Online. 2010 Oct 30;66(Pt 11):m1485. doi: 10.1107/S1600536810043217 (PMC3008976; doi:10.1107/S1600536810043217)
Supplement: Supplementary file 1 [file e-66-m1485-sup1.cif]

##############################################################################
###                                                                        ###
###        Electronic paper (Acta Crystallographica Section E)             ###
###                                                                        ###
##############################################################################
#                                                                            #
# This CIF contains the data in a paper accepted for publication in Acta     #
# Crystallographica Section E. It conforms to the requirements of Notes      #
# for Authors for Section E, and has been peer reviewed under the auspices   #
# of the IUCr Commission on Journals.                                        #
#                                                                            #
# Full details of the Crystallographic Information File format               #
# are given in the paper "The Crystallographic Information File (CIF):       #
# a New Standard Archive File for Crystallography" by S. R. Hall, F. H.      #
# Allen and I. D. Brown [Acta Cryst. (1991), A47, 655-685].                  #
#                                                                            #
# The current version of the core CIF dictionary is obtainable from          #
# ftp://ftp.iucr.org/pub/cif_core.dic. The current version number is 2.4.    #
#                                                                            #
# Software is freely available for graphical display of the structure(s) in  #
# this CIF.  For information consult the CIF home page http://www.iucr.org/  #
# cif/home.html                                                              #
#                                                                            #
# This file may be used for bona fide research purposes within the           #
# scientific community so long as proper attribution is given to the journal # 
# article from which it was obtained.                                        #
#                                                                            #
##############################################################################
                                             
data_global
_audit_creation_method     SHELXL-97
_journal_date_recd_electronic     2010-10-22
_journal_date_accepted     2010-10-23
_journal_name_full     'Acta Crystallographica, Section E'
_journal_year     2010
_journal_volume     66
_journal_issue     11
_journal_page_first     m1485
_journal_page_last     m1485
_journal_paper_category     QM
_journal_coeditor_code     XU5062
_publ_contact_author
;
     Dr. Seik Weng Ng
     Department of Chemistry
     University of Malaya
     50603 Kuala Lumpur
     Malaysia
;
_publ_contact_author_email     seikweng@um.edu.my
_publ_contact_author_fax     '03 7967 4193'
_publ_contact_author_phone     '03 7967 6778'
_publ_section_title
;\
Bis{2-[bis(2-hydroxyethyl)amino]acetato-\k^3^<i>O</i>,<i>N</i>,<i>O</i>'}\
zinc(II)
;
loop_
    _publ_author_name
    _publ_author_address
    'Lo, Kong Mun'
;
     Department of Chemistry
     University of Malaya
     50603 Kuala Lumpur
     Malaysia
;
    'Ng, Seik Weng'
;
     Department of Chemistry
     University of Malaya
     50603 Kuala Lumpur
     Malaysia
;
_publ_section_synopsis     .
data_I
_audit_creation_method     SHELXL-97
_chemical_name_systematic
;
Bis{2-[bis(2-hydroxyethyl)amino]acetato-
\k^3^<i>O</i>,<i>N</i>,<i>O</i>'}zinc(II)
;
_chemical_name_common     ?
_chemical_formula_moiety     'C12 H24 N2 O8 Zn'
_chemical_formula_sum     'C12 H24 N2 O8 Zn'
_chemical_formula_iupac     '[Zn (C6 H12 N O4)2]'
_chemical_formula_weight     389.70
_chemical_melting_point     ?
_symmetry_cell_setting     monoclinic
_symmetry_space_group_name_H-M     'P 21/c'
_symmetry_space_group_name_Hall     '-P 2ybc'
loop_
    _symmetry_equiv_pos_as_xyz
    'x, y, z'
    '-x, y+1/2, -z+1/2'
    '-x, -y, -z'
    'x, -y-1/2, z-1/2'
_cell_length_a     9.7863(7)
_cell_length_b     11.3715(8)
_cell_length_c     7.3462(5)
_cell_angle_alpha     90.00
_cell_angle_beta     109.1495(8)
_cell_angle_gamma     90.00
_cell_volume     772.28(9)
_cell_formula_units_Z     2
_cell_measurement_reflns_used     4608
_cell_measurement_theta_min     2.2
_cell_measurement_theta_max     28.3
_cell_measurement_temperature     100(2)
_exptl_crystal_description     Block
_exptl_crystal_colour     Colorless
_exptl_crystal_size_max     0.25
_exptl_crystal_size_mid     0.20
_exptl_crystal_size_min     0.15
_exptl_crystal_density_diffrn     1.676
_exptl_crystal_density_meas     ?
_exptl_crystal_density_method     'not measured'
_exptl_crystal_F_000     408
_exptl_absorpt_coefficient_mu     1.635
_exptl_absorpt_correction_type     multi-scan
_exptl_absorpt_process_details     '(SADABS; Sheldrick, 1996)'
_exptl_absorpt_correction_T_min     0.6854
_exptl_absorpt_correction_T_max     0.7916
_diffrn_ambient_temperature     100(2)
_diffrn_radiation_type     MoK\a
_diffrn_radiation_wavelength     0.71073
_diffrn_radiation_source     'fine-focus sealed tube'
_diffrn_radiation_monochromator     graphite
_diffrn_measurement_device_type     'Bruker SMART APEX'
_diffrn_measurement_method     \w
_diffrn_detector_area_resol_mean     ?
_diffrn_reflns_number     7174
_diffrn_reflns_av_R_equivalents     0.0262
_diffrn_reflns_av_sigmaI/netI     0.0220
_diffrn_reflns_theta_min     2.20
_diffrn_reflns_theta_max     27.50
_diffrn_reflns_theta_full     27.50
_diffrn_measured_fraction_theta_max     0.998
_diffrn_measured_fraction_theta_full     0.998
_diffrn_reflns_limit_h_min     -12
_diffrn_reflns_limit_h_max     12
_diffrn_reflns_limit_k_min     -14
_diffrn_reflns_limit_k_max     14
_diffrn_reflns_limit_l_min     -9
_diffrn_reflns_limit_l_max     9
_diffrn_standards_number     0
_diffrn_standards_interval_count     0
_diffrn_standards_interval_time     0
_diffrn_standards_decay_%     0
_reflns_number_total     1773
_reflns_number_gt     1634
_reflns_threshold_expression     I>2\s(I)
_refine_ls_structure_factor_coef     Fsqd
_refine_ls_matrix_type     full
_refine_ls_R_factor_all     0.0229
_refine_ls_R_factor_gt     0.0208
_refine_ls_wR_factor_gt     0.0611
_refine_ls_wR_factor_ref     0.0623
_refine_ls_goodness_of_fit_ref     1.121
_refine_ls_restrained_S_all     1.121
_refine_ls_number_reflns     1773
_refine_ls_number_parameters     114
_refine_ls_number_restraints     2
_refine_ls_hydrogen_treatment     mixed
_refine_ls_weighting_scheme     calc
_refine_ls_weighting_details
         'calc w=1/[\s^2^(Fo^2^)+(0.0283P)^2^+0.4612P] where P=(Fo^2^+2Fc^2^)/3'
_atom_sites_solution_hydrogens     geom
_atom_sites_solution_primary     direct
_atom_sites_solution_secondary     difmap
_refine_ls_shift/su_max     0.001
_refine_ls_shift/su_mean     0.001
_refine_diff_density_max     0.433
_refine_diff_density_min     -0.354
_refine_ls_extinction_method     none
_refine_ls_extinction_coef     ?
loop_
    _atom_type_symbol
    _atom_type_description
    _atom_type_scat_dispersion_real
    _atom_type_scat_dispersion_imag
    _atom_type_scat_source
    'C' 'C' 0.0033 0.0016
                         'International Tables Vol C Tables 4.2.6.8 and 6.1.1.4'
    'H' 'H' 0.0000 0.0000
                         'International Tables Vol C Tables 4.2.6.8 and 6.1.1.4'
    'N' 'N' 0.0061 0.0033
                         'International Tables Vol C Tables 4.2.6.8 and 6.1.1.4'
    'O' 'O' 0.0106 0.0060
                         'International Tables Vol C Tables 4.2.6.8 and 6.1.1.4'
    'Zn' 'Zn' 0.2839 1.4301
                         'International Tables Vol C Tables 4.2.6.8 and 6.1.1.4'
_computing_data_collection     'APEX2 (Bruker, 2009)'
_computing_cell_refinement     'SAINT (Bruker, 2009)'
_computing_data_reduction     'SAINT (Bruker, 2009)'
_computing_structure_solution     'SHELXS97 (Sheldrick, 2008)'
_computing_structure_refinement     'SHELXL97 (Sheldrick, 2008)'
_computing_molecular_graphics     'X-SEED (Barbour, 2001)'
_computing_publication_material     'publCIF (Westrip, 2010)'
loop_
    _atom_site_type_symbol
    _atom_site_label
    _atom_site_fract_x
    _atom_site_fract_y
    _atom_site_fract_z
    _atom_site_U_iso_or_equiv
    _atom_site_adp_type
    _atom_site_calc_flag
    _atom_site_refinement_flags
    _atom_site_occupancy
    _atom_site_disorder_assembly
    _atom_site_disorder_group
    Zn Zn1 0.5000 0.5000 0.5000 0.00889(9) Uani d S 1 . .
    O O1 0.45689(11) 0.33271(9) 0.56937(15) 0.0132(2) Uani d . 1 . .
    O O2 0.28013(11) 0.21247(9) 0.57458(17) 0.0167(2) Uani d . 1 . .
    O O3 0.51490(11) 0.55292(9) 0.78390(15) 0.0129(2) Uani d D 1 . .
    H H3 0.564(2) 0.6126(14) 0.831(3) 0.030(6) Uiso d D 1 . .
    O O4 0.00548(11) 0.66106(11) 0.01696(15) 0.0160(2) Uani d D 1 . .
    H H4 -0.0808(12) 0.678(2) -0.009(3) 0.040(7) Uiso d D 1 . .
    N N1 0.27253(13) 0.52389(11) 0.44766(18) 0.0095(2) Uani d . 1 . .
    C C1 0.32624(16) 0.31061(13) 0.5430(2) 0.0116(3) Uani d . 1 . .
    C C2 0.21180(15) 0.40649(12) 0.4649(2) 0.0114(3) Uani d . 1 . .
    H H2A 0.1466 0.3821 0.3363 0.014 Uiso calc R 1 . .
    H H2B 0.1528 0.4130 0.5511 0.014 Uiso calc R 1 . .
    C C3 0.26823(16) 0.60594(13) 0.6035(2) 0.0128(3) Uani d . 1 . .
    H H3A 0.1690 0.6082 0.6106 0.015 Uiso calc R 1 . .
    H H3B 0.2935 0.6862 0.5732 0.015 Uiso calc R 1 . .
    C C4 0.37309(16) 0.56760(14) 0.7966(2) 0.0141(3) Uani d . 1 . .
    H H4A 0.3757 0.6275 0.8955 0.017 Uiso calc R 1 . .
    H H4B 0.3400 0.4925 0.8360 0.017 Uiso calc R 1 . .
    C C5 0.20539(15) 0.57679(13) 0.2541(2) 0.0114(3) Uani d . 1 . .
    H H5A 0.2129 0.5197 0.1561 0.014 Uiso calc R 1 . .
    H H5B 0.2620 0.6472 0.2442 0.014 Uiso calc R 1 . .
    C C6 0.04786(16) 0.61242(13) 0.2055(2) 0.0131(3) Uani d . 1 . .
    H H6A -0.0125 0.5431 0.2091 0.016 Uiso calc R 1 . .
    H H6B 0.0370 0.6713 0.2990 0.016 Uiso calc R 1 . .
loop_
    _atom_site_aniso_label
    _atom_site_aniso_U_11
    _atom_site_aniso_U_22
    _atom_site_aniso_U_33
    _atom_site_aniso_U_12
    _atom_site_aniso_U_13
    _atom_site_aniso_U_23
    Zn1 0.00708(13) 0.00885(13) 0.01018(13) -0.00067(8) 0.00204(9) 0.00051(8)
    O1 0.0092(5) 0.0119(5) 0.0173(5) -0.0003(4) 0.0026(4) 0.0023(4)
    O2 0.0106(5) 0.0123(5) 0.0236(6) -0.0021(4) 0.0008(4) 0.0057(4)
    O3 0.0102(5) 0.0136(5) 0.0133(5) -0.0013(4) 0.0019(4) -0.0020(4)
    O4 0.0111(5) 0.0223(6) 0.0127(5) 0.0045(4) 0.0014(4) 0.0056(4)
    N1 0.0094(6) 0.0089(5) 0.0098(6) -0.0002(4) 0.0026(5) 0.0004(4)
    C1 0.0120(7) 0.0118(6) 0.0100(6) 0.0003(5) 0.0021(5) 0.0005(5)
    C2 0.0091(7) 0.0114(6) 0.0131(7) -0.0011(5) 0.0029(5) 0.0013(5)
    C3 0.0125(7) 0.0127(6) 0.0129(7) 0.0015(5) 0.0037(6) -0.0013(5)
    C4 0.0124(7) 0.0184(7) 0.0117(7) 0.0001(5) 0.0042(6) -0.0013(6)
    C5 0.0092(7) 0.0133(7) 0.0109(7) 0.0007(5) 0.0021(5) 0.0016(5)
    C6 0.0106(7) 0.0151(7) 0.0118(7) 0.0022(5) 0.0012(5) 0.0016(5)
loop_
    _geom_bond_atom_site_label_1
    _geom_bond_atom_site_label_2
    _geom_bond_site_symmetry_2
    _geom_bond_distance
    _geom_bond_publ_flag
    Zn1 O1 . 2.0488(10) ?
    Zn1 O1 3_666 2.0488(10) ?
    Zn1 O3 3_666 2.1292(11) ?
    Zn1 O3 . 2.1292(11) ?
    Zn1 N1 3_666 2.1484(13) ?
    Zn1 N1 . 2.1484(13) ?
    O1 C1 . 1.2542(18) ?
    O2 C1 . 1.2537(18) ?
    O3 C4 . 1.4308(18) ?
    O3 H3 . 0.840(10)
                    ?
    O4 C6 . 1.4212(17) ?
    O4 H4 . 0.830(10)
                    ?
    N1 C2 . 1.4836(18) ?
    N1 C5 . 1.4839(18) ?
    N1 C3 . 1.4882(18) ?
    C1 C2 . 1.533(2) ?
    C2 H2A . 0.9900 ?
    C2 H2B . 0.9900 ?
    C3 C4 . 1.516(2) ?
    C3 H3A . 0.9900 ?
    C3 H3B . 0.9900 ?
    C4 H4A . 0.9900 ?
    C4 H4B . 0.9900 ?
    C5 C6 . 1.519(2) ?
    C5 H5A . 0.9900 ?
    C5 H5B . 0.9900 ?
    C6 H6A . 0.9900 ?
    C6 H6B . 0.9900 ?
loop_
    _geom_angle_atom_site_label_1
    _geom_angle_atom_site_label_2
    _geom_angle_atom_site_label_3
    _geom_angle_site_symmetry_1
    _geom_angle_site_symmetry_3
    _geom_angle
    _geom_angle_publ_flag
    O1 Zn1 O1 . 3_666 180.0 ?
    O1 Zn1 O3 . 3_666 91.59(4) ?
    O1 Zn1 O3 3_666 3_666 88.41(4) ?
    O1 Zn1 O3 . . 88.41(4) ?
    O1 Zn1 O3 3_666 . 91.59(4) ?
    O3 Zn1 O3 3_666 . 180.0 ?
    O1 Zn1 N1 . 3_666 97.12(4) ?
    O1 Zn1 N1 3_666 3_666 82.88(4) ?
    O3 Zn1 N1 3_666 3_666 82.74(4) ?
    O3 Zn1 N1 . 3_666 97.26(4) ?
    O1 Zn1 N1 . . 82.88(4) ?
    O1 Zn1 N1 3_666 . 97.12(4) ?
    O3 Zn1 N1 3_666 . 97.26(4) ?
    O3 Zn1 N1 . . 82.74(4) ?
    N1 Zn1 N1 3_666 . 180.0 ?
    C1 O1 Zn1 . . 115.48(9) ?
    C4 O3 Zn1 . . 109.91(8) ?
    C4 O3 H3 . . 108.3(16) ?
    Zn1 O3 H3 . . 118.6(16) ?
    C6 O4 H4 . . 105.4(17) ?
    C2 N1 C5 . . 112.49(11) ?
    C2 N1 C3 . . 112.67(11) ?
    C5 N1 C3 . . 111.57(11) ?
    C2 N1 Zn1 . . 106.95(8) ?
    C5 N1 Zn1 . . 109.26(9) ?
    C3 N1 Zn1 . . 103.34(9) ?
    O2 C1 O1 . . 124.08(13) ?
    O2 C1 C2 . . 116.06(13) ?
    O1 C1 C2 . . 119.86(13) ?
    N1 C2 C1 . . 114.08(12) ?
    N1 C2 H2A . . 108.7 ?
    C1 C2 H2A . . 108.7 ?
    N1 C2 H2B . . 108.7 ?
    C1 C2 H2B . . 108.7 ?
    H2A C2 H2B . . 107.6 ?
    N1 C3 C4 . . 110.98(12) ?
    N1 C3 H3A . . 109.4 ?
    C4 C3 H3A . . 109.4 ?
    N1 C3 H3B . . 109.4 ?
    C4 C3 H3B . . 109.4 ?
    H3A C3 H3B . . 108.0 ?
    O3 C4 C3 . . 110.24(12) ?
    O3 C4 H4A . . 109.6 ?
    C3 C4 H4A . . 109.6 ?
    O3 C4 H4B . . 109.6 ?
    C3 C4 H4B . . 109.6 ?
    H4A C4 H4B . . 108.1 ?
    N1 C5 C6 . . 115.44(12) ?
    N1 C5 H5A . . 108.4 ?
    C6 C5 H5A . . 108.4 ?
    N1 C5 H5B . . 108.4 ?
    C6 C5 H5B . . 108.4 ?
    H5A C5 H5B . . 107.5 ?
    O4 C6 C5 . . 106.39(12) ?
    O4 C6 H6A . . 110.5 ?
    C5 C6 H6A . . 110.5 ?
    O4 C6 H6B . . 110.5 ?
    C5 C6 H6B . . 110.5 ?
    H6A C6 H6B . . 108.6 ?
loop_
    _geom_torsion_atom_site_label_1
    _geom_torsion_atom_site_label_2
    _geom_torsion_atom_site_label_3
    _geom_torsion_atom_site_label_4
    _geom_torsion_site_symmetry_1
    _geom_torsion_site_symmetry_2
    _geom_torsion_site_symmetry_3
    _geom_torsion_site_symmetry_4
    _geom_torsion
    _geom_torsion_publ_flag
    O3 Zn1 O1 C1 3_666 . . . -92.62(10) ?
    O3 Zn1 O1 C1 . . . . 87.38(10) ?
    N1 Zn1 O1 C1 3_666 . . . -175.50(10) ?
    N1 Zn1 O1 C1 . . . . 4.50(10) ?
    O1 Zn1 O3 C4 . . . . -78.86(9) ?
    O1 Zn1 O3 C4 3_666 . . . 101.14(9) ?
    N1 Zn1 O3 C4 3_666 . . . -175.83(9) ?
    N1 Zn1 O3 C4 . . . . 4.17(9) ?
    O1 Zn1 N1 C2 . . . . -7.26(9) ?
    O1 Zn1 N1 C2 3_666 . . . 172.74(9) ?
    O3 Zn1 N1 C2 3_666 . . . 83.44(9) ?
    O3 Zn1 N1 C2 . . . . -96.56(9) ?
    O1 Zn1 N1 C5 . . . . -129.27(9) ?
    O1 Zn1 N1 C5 3_666 . . . 50.73(9) ?
    O3 Zn1 N1 C5 3_666 . . . -38.57(9) ?
    O3 Zn1 N1 C5 . . . . 141.43(9) ?
    O1 Zn1 N1 C3 . . . . 111.84(9) ?
    O1 Zn1 N1 C3 3_666 . . . -68.16(9) ?
    O3 Zn1 N1 C3 3_666 . . . -157.45(8) ?
    O3 Zn1 N1 C3 . . . . 22.55(8) ?
    Zn1 O1 C1 O2 . . . . 178.78(12) ?
    Zn1 O1 C1 C2 . . . . -0.37(17) ?
    C5 N1 C2 C1 . . . . 128.95(13) ?
    C3 N1 C2 C1 . . . . -103.88(14) ?
    Zn1 N1 C2 C1 . . . . 8.99(14) ?
    O2 C1 C2 N1 . . . . 174.38(12) ?
    O1 C1 C2 N1 . . . . -6.4(2) ?
    C2 N1 C3 C4 . . . . 68.96(15) ?
    C5 N1 C3 C4 . . . . -163.38(12) ?
    Zn1 N1 C3 C4 . . . . -46.10(13) ?
    Zn1 O3 C4 C3 . . . . -30.45(14) ?
    N1 C3 C4 O3 . . . . 53.60(16) ?
    C2 N1 C5 C6 . . . . 68.31(16) ?
    C3 N1 C5 C6 . . . . -59.44(16) ?
    Zn1 N1 C5 C6 . . . . -173.08(10) ?
    N1 C5 C6 O4 . . . . 179.67(11) ?
loop_
    _geom_hbond_atom_site_label_D
    _geom_hbond_atom_site_label_H
    _geom_hbond_atom_site_label_A
    _geom_hbond_site_symmetry_A
    _geom_hbond_distance_DH
    _geom_hbond_distance_HA
    _geom_hbond_distance_DA
    _geom_hbond_angle_DHA
    _geom_hbond_publ_flag
    O3 H3 O2 2_656 0.840(10)
                           1.850(10)
                                   2.651(2) 161(2) yes
    O4 H4 O2 2 0.830(10)
                       1.890(10)
                               2.715(2) 178(3) yes
