# Supplementary material for: Bis{2-[bis­(2-hy­droxy­eth­yl)amino]­acetato-κ3 O,N,O′}zinc(II)
Source: Acta Crystallogr Sect E Struct Rep Online. 2010 Oct 30;66(Pt 11):m1485. doi: 10.1107/S1600536810043217 (PMC3008976; doi:10.1107/S1600536810043217)
Supplement: Supplementary file 2 [file e-66-m1485-Isup2.hkl]

# 
# h,k,l, Fc-squared, Fo-squared, sigma(Fo-squared) and status flag 
# 
data_I
_shelx_title '  P21/c' 
_shelx_refln_list_code          4 
_shelx_F_calc_maximum      135.94 
_exptl_crystal_F_000       408.00 
_reflns_d_resolution_high  0.7697 
 
loop_ 
 _symmetry_equiv_pos_as_xyz 
 'x, y, z' 
 '-x, y+1/2, -z+1/2' 
 '-x, -y, -z' 
 'x, -y-1/2, z-1/2' 
 
_cell_length_a     9.7863 
_cell_length_b    11.3715 
_cell_length_c     7.3462 
_cell_angle_alpha  90.000 
_cell_angle_beta  109.150 
_cell_angle_gamma  90.000 
 
_shelx_F_squared_multiplier     1.000 
 
loop_ 
 _refln_index_h 
 _refln_index_k 
 _refln_index_l 
 _refln_F_squared_calc 
 _refln_F_squared_meas 
 _refln_F_squared_sigma 
 _refln_observed_status 
   1   0   0     7332.90     6656.65    299.46 o 
   2   0   0     1124.38     1108.80     21.96 o 
   3   0   0      580.29      513.85     10.49 o 
   4   0   0    18481.03    17416.21    334.22 o 
   5   0   0     2498.83     2524.05     48.90 o 
   6   0   0     2683.16     2714.38     65.58 o 
   7   0   0      768.05      803.87     24.74 o 
   8   0   0     1505.23     1542.96     52.93 o 
   9   0   0     1091.02     1049.66     28.46 o 
  10   0   0      844.35      842.55     23.98 o 
  11   0   0       31.86       41.87      7.60 o 
  12   0   0       21.32       18.57      6.42 o 
   1   1   0      535.49      610.56      8.40 o 
   2   1   0      897.12      918.20     12.67 o 
   3   1   0        8.16       16.10      0.71 o 
   4   1   0      143.10      158.64      3.11 o 
   5   1   0       42.98       48.31      1.59 o 
   6   1   0     1281.45     1320.51     20.62 o 
   7   1   0      187.00      195.04      4.88 o 
   8   1   0      194.52      205.70      7.74 o 
   9   1   0       13.54       20.47      2.31 o 
  10   1   0        1.44        4.72      2.30 o 
  11   1   0        1.35        3.58      3.34 o 
   0   2   0     6858.82     6557.72    187.99 o 
   1   2   0     4937.57     4753.13     64.92 o 
   2   2   0     1695.84     1711.84     23.39 o 
   3   2   0     7118.72     6762.59    104.20 o 
   4   2   0     2480.97     2449.45     36.83 o 
   5   2   0     1122.56     1069.36     15.21 o 
   6   2   0     1218.40     1191.47     16.96 o 
   7   2   0     3298.68     3390.40     51.63 o 
   8   2   0     1681.12     1758.81     33.54 o 
   9   2   0     1487.73     1464.91     36.62 o 
  10   2   0      724.52      710.06     17.73 o 
  11   2   0      550.15      551.63     15.35 o 
   1   3   0     4135.29     4301.43     58.48 o 
   2   3   0      470.94      506.83      7.38 o 
   3   3   0      458.39      507.52     11.50 o 
   4   3   0     1239.09     1306.48     18.54 o 
   5   3   0       88.12       80.24      2.04 o 
   6   3   0       15.20       13.74      1.18 o 
   7   3   0       78.67       84.37      3.32 o 
   8   3   0      396.82      398.37     13.49 o 
   9   3   0        1.80        1.65      2.06 o 
  10   3   0      121.06      106.36      5.53 o 
  11   3   0        2.28        1.98      2.58 o 
   0   4   0       42.26       35.49      2.52 o 
   1   4   0     5977.44     6148.30     83.30 o 
   2   4   0      344.16      344.61      5.30 o 
   3   4   0     1706.53     1650.19     22.85 o 
   4   4   0     1221.79     1220.48     17.20 o 
   5   4   0     4432.81     4366.63     59.38 o 
   6   4   0      891.92      883.87     16.68 o 
   7   4   0      604.59      610.26     14.42 o 
   8   4   0     1025.55     1014.73     19.42 o 
   9   4   0     1290.73     1309.87     29.53 o 
  10   4   0      628.17      628.96     16.46 o 
  11   4   0      306.66      310.31     10.39 o 
   1   5   0      236.43      268.53      4.38 o 
   2   5   0      247.07      274.38      4.81 o 
   3   5   0       11.81        9.61      0.75 o 
   4   5   0      195.27      211.58      3.73 o 
   5   5   0       26.92       26.69      1.52 o 
   6   5   0        0.22        0.44      1.21 o 
   7   5   0        7.26        8.00      1.63 o 
   8   5   0       62.71       65.22      3.87 o 
   9   5   0        7.10        3.85      2.25 o 
  10   5   0        2.44        2.56      2.45 o 
  11   5   0        4.70        1.04      2.62 o 
   0   6   0     2080.23     2066.75     50.55 o 
   1   6   0     1793.74     1867.61     25.99 o 
   2   6   0     5117.39     5170.44     70.35 o 
   3   6   0      245.30      214.49      3.86 o 
   4   6   0     2127.56     2074.06     32.06 o 
   5   6   0     1860.55     1868.31     29.17 o 
   6   6   0     1590.93     1584.01     28.75 o 
   7   6   0        7.56        9.42      1.78 o 
   8   6   0      584.18      578.49     12.44 o 
   9   6   0       86.60       91.81      5.56 o 
  10   6   0      196.44      182.77      7.54 o 
   1   7   0       27.25       24.24      1.29 o 
   2   7   0      128.64      140.47      2.97 o 
   3   7   0      322.14      349.41      5.84 o 
   4   7   0        8.78        9.35      1.25 o 
   5   7   0      114.32      113.48      5.02 o 
   6   7   0      140.67      132.83      4.41 o 
   7   7   0      302.20      273.75     14.49 o 
   8   7   0       49.10       46.43      3.78 o 
   9   7   0       43.22       48.09      5.13 o 
  10   7   0       14.87       10.25      3.96 o 
   0   8   0       51.00       43.18      4.95 o 
   1   8   0      124.29      112.46      2.90 o 
   2   8   0      606.20      597.81      9.31 o 
   3   8   0      713.76      704.05     12.06 o 
   4   8   0      798.03      794.03     13.53 o 
   5   8   0      731.62      754.94     13.07 o 
   6   8   0       84.26       91.13      4.11 o 
   7   8   0      207.58      190.50      6.28 o 
   8   8   0      425.95      430.78     13.81 o 
   9   8   0      842.61      893.53     22.11 o 
  10   8   0       91.16      100.07      8.94 o 
   1   9   0      235.88      215.63      4.31 o 
   2   9   0       25.22       23.92      1.77 o 
   3   9   0      160.44      138.56      3.79 o 
   4   9   0      146.92      143.80      3.95 o 
   5   9   0       29.09       26.74      2.04 o 
   6   9   0      129.42      123.86      5.39 o 
   7   9   0        3.83        4.99      2.55 o 
   8   9   0       15.96       15.92      2.53 o 
   9   9   0        6.85        6.87      2.89 o 
   0  10   0     1325.62     1321.24     34.14 o 
   1  10   0      378.66      381.21      6.73 o 
   2  10   0       43.47       36.42      2.21 o 
   3  10   0      281.48      297.33     10.18 o 
   4  10   0      644.24      598.31     11.01 o 
   5  10   0      787.68      761.82     15.62 o 
   6  10   0      115.36      122.30      6.53 o 
   7  10   0      377.82      387.14      9.70 o 
   8  10   0       60.76       64.06      4.12 o 
   1  11   0        7.31        8.39      1.68 o 
   2  11   0        5.89        5.68      1.50 o 
   3  11   0       19.35       22.22      1.99 o 
   4  11   0        0.01        0.91      1.40 o 
   5  11   0      354.73      351.20      8.88 o 
   6  11   0      169.67      171.02      5.86 o 
   7  11   0       11.91       12.54      3.23 o 
   8  11   0       13.03       11.13      2.65 o 
   0  12   0      808.88      332.41     15.36 o 
   1  12   0      408.97      429.45      8.73 o 
   2  12   0      787.90      812.08     14.47 o 
   3  12   0      817.29      804.58     14.46 o 
   4  12   0      431.74      457.93     10.07 o 
   5  12   0        5.02        6.23      2.15 o 
   6  12   0      530.59      560.51     12.95 o 
   7  12   0      491.52      522.54     12.58 o 
   1  13   0       38.29       31.69      2.85 o 
   2  13   0        0.00        0.56      1.70 o 
   3  13   0      133.77      143.98      4.62 o 
   4  13   0      188.31      191.14      5.68 o 
   5  13   0       92.10       92.46      4.89 o 
   1  14   0      402.75      378.62      9.63 o 
   2  14   0      193.86      209.31      6.70 o 
   3  14   0      373.85      381.22      8.61 o 
 -12   1   1      379.10      381.79     15.34 o 
 -11   1   1      676.06      685.43     22.56 o 
 -10   1   1      280.83      263.03      8.37 o 
  -9   1   1      639.95      654.12     14.90 o 
  -8   1   1      798.98      807.13     14.83 o 
  -7   1   1     2155.77     2115.61     29.49 o 
  -6   1   1      426.34      391.18      6.27 o 
  -5   1   1     6900.15     6947.09     94.11 o 
  -4   1   1     4991.67     5076.69     68.83 o 
  -3   1   1     3673.70     3637.67     50.29 o 
  -2   1   1     1895.66     1928.75     32.62 o 
  -1   1   1     8583.77     8926.67    226.99 o 
   0   1   1     8795.50     8577.67    175.38 o 
   1   1   1     3816.36     3839.38     52.35 o 
   2   1   1      954.08      921.82     17.72 o 
   3   1   1     5757.26     5728.53    141.46 o 
   4   1   1     2177.73     2109.11     50.08 o 
   5   1   1      890.41      864.22     13.94 o 
   6   1   1      570.77      541.10     10.84 o 
   7   1   1      250.11      250.53      6.19 o 
   8   1   1      284.14      274.77      8.91 o 
   9   1   1      785.78      763.03     18.46 o 
  10   1   1      353.05      376.92     17.64 o 
  11   1   1       76.88       76.03      6.98 o 
 -12   2   1        0.34       -0.14      3.46 o 
 -11   2   1       97.08      120.25      9.50 o 
 -10   2   1      350.00      341.61     10.09 o 
  -9   2   1       86.65       85.77      4.59 o 
  -8   2   1        0.11        0.20      1.06 o 
  -7   2   1      507.29      482.36      7.66 o 
  -6   2   1      301.02      329.90      5.45 o 
  -5   2   1      333.37      303.53      4.95 o 
  -4   2   1      948.83     1028.45     14.49 o 
  -3   2   1      654.43      762.40     11.84 o 
  -2   2   1      224.13      240.20      3.70 o 
  -1   2   1     1628.74     1716.88     25.81 o 
   0   2   1        0.09       -0.52      0.34 o 
   1   2   1     2336.06     2295.89     31.11 o 
   2   2   1       47.73       58.87      1.40 o 
   3   2   1     1143.28     1177.28     22.53 o 
   4   2   1      199.15      197.09      4.25 o 
   5   2   1      123.96      142.56      3.25 o 
   6   2   1      120.95      106.16      3.41 o 
   7   2   1      314.81      330.32      7.56 o 
   8   2   1     1259.08     1204.60     26.54 o 
   9   2   1      106.29      112.58      5.38 o 
  10   2   1       70.65       78.35      5.11 o 
  11   2   1        2.53        4.46      2.74 o 
 -12   3   1      553.49      592.82     16.18 o 
 -11   3   1      185.13      194.54      7.58 o 
 -10   3   1     1492.05     1478.47     52.04 o 
  -9   3   1     1678.42     1587.52     34.52 o 
  -8   3   1     3376.47     3430.15     69.64 o 
  -7   3   1      337.79      366.61      6.90 o 
  -6   3   1     2345.87     2341.37     35.85 o 
  -5   3   1     1336.27     1287.91     19.98 o 
  -4   3   1     7556.95     7293.50    110.62 o 
  -3   3   1       34.02       19.95      1.85 o 
  -2   3   1     3032.93     2986.78     40.60 o 
  -1   3   1       14.11       10.48      1.50 o 
   0   3   1     3308.56     3295.07     48.31 o 
   1   3   1       24.42       32.43      1.28 o 
   2   3   1     1144.72     1027.06     15.57 o 
   3   3   1      212.54      171.98      3.46 o 
   4   3   1     2288.39     2213.77     32.93 o 
   5   3   1      534.85      490.84      8.56 o 
   6   3   1      287.72      275.49      5.52 o 
   7   3   1       58.34       70.26      5.48 o 
   8   3   1     1155.39     1150.11     25.95 o 
   9   3   1     1066.98     1042.50     28.23 o 
  10   3   1      821.40      819.91     20.29 o 
  11   3   1       83.40       89.51      5.88 o 
 -11   4   1       38.85       45.94      4.30 o 
 -10   4   1       20.86       19.00      2.96 o 
  -9   4   1      140.77      144.63      5.68 o 
  -8   4   1      425.37      375.36      8.60 o 
  -7   4   1      583.21      569.44     10.01 o 
  -6   4   1      838.19      881.24     17.13 o 
  -5   4   1      418.31      472.73      8.25 o 
  -4   4   1        5.59        3.37      1.10 o 
  -3   4   1      592.60      617.07     10.13 o 
  -2   4   1     3451.60     3652.78     49.67 o 
  -1   4   1     1964.55     2016.64     31.78 o 
   0   4   1      656.17      652.79     10.21 o 
   1   4   1     1728.86     1847.73     27.49 o 
   2   4   1      285.74      299.33      7.71 o 
   3   4   1       25.03       27.65      1.19 o 
   4   4   1        1.73       -0.49      0.53 o 
   5   4   1        6.71        9.07      1.15 o 
   6   4   1        7.75        7.98      1.30 o 
   7   4   1       36.09       38.62      3.66 o 
   8   4   1       47.12       44.32      5.29 o 
   9   4   1       33.54       35.76      3.62 o 
  10   4   1        0.70       -0.61      2.30 o 
  11   4   1        8.56        8.16      3.04 o 
 -11   5   1      484.02      471.73     17.33 o 
 -10   5   1      548.72      582.93     15.53 o 
  -9   5   1      649.58      622.09     14.92 o 
  -8   5   1       75.16       81.22      5.94 o 
  -7   5   1      316.85      330.99     11.15 o 
  -6   5   1     2715.91     2700.95     41.40 o 
  -5   5   1     1857.19     1886.59     29.31 o 
  -4   5   1      221.52      177.54      3.86 o 
  -3   5   1      512.15      462.77      8.00 o 
  -2   5   1     6497.86     6723.20     91.03 o 
  -1   5   1     5297.07     5344.38     81.53 o 
   0   5   1     1193.85     1147.73     17.91 o 
   1   5   1     3877.18     3895.42     53.01 o 
   2   5   1     2451.56     2461.80     55.84 o 
   3   5   1     2395.02     2355.45     35.12 o 
   4   5   1      943.22      897.89     18.78 o 
   5   5   1     2191.61     2167.92     37.80 o 
   6   5   1      613.90      629.81     12.69 o 
   7   5   1     2251.52     2207.37     39.34 o 
   8   5   1      814.17      754.38     38.59 o 
   9   5   1      218.02      209.74      7.83 o 
  10   5   1        5.19        7.48      2.87 o 
 -11   6   1      112.09      118.64      6.53 o 
 -10   6   1       72.41       70.96      5.06 o 
  -9   6   1      139.44      130.05      7.67 o 
  -8   6   1       22.91       27.63      2.51 o 
  -7   6   1       25.10       23.30      2.16 o 
  -6   6   1      169.75      174.41      4.24 o 
  -5   6   1      685.42      698.00     11.88 o 
  -4   6   1       13.07       12.73      1.23 o 
  -3   6   1      114.70      116.09      2.51 o 
  -2   6   1      439.88      467.43      7.36 o 
  -1   6   1      773.97      890.88     14.30 o 
   0   6   1      307.89      300.31      5.02 o 
   1   6   1       20.45       27.25      2.19 o 
   2   6   1      583.99      609.74      9.98 o 
   3   6   1      211.52      220.85      4.35 o 
   4   6   1      127.08      126.52      2.81 o 
   5   6   1       23.73       21.77      1.98 o 
   6   6   1        1.71        3.21      1.43 o 
   7   6   1      140.08      127.44      4.48 o 
   8   6   1      141.48      142.01      6.19 o 
   9   6   1       95.25       83.85      5.40 o 
  10   6   1       77.93       83.55      7.32 o 
 -10   7   1      214.87      218.64      9.88 o 
  -9   7   1     1749.18     1733.15     32.20 o 
  -8   7   1      318.62      293.62      7.64 o 
  -7   7   1      118.70      114.16      4.22 o 
  -6   7   1       92.78       99.50      3.46 o 
  -5   7   1     1697.86     1696.34     26.79 o 
  -4   7   1      755.68      721.14     12.26 o 
  -3   7   1     2553.72     2558.46     35.45 o 
  -2   7   1     1034.82     1055.78     15.32 o 
  -1   7   1     2776.93     2797.86     42.69 o 
   0   7   1     2054.89     2142.06     32.28 o 
   1   7   1     4079.46     4132.23     61.16 o 
   2   7   1      443.19      389.39      6.92 o 
   3   7   1      891.29      850.50     12.62 o 
   4   7   1     2223.55     2242.57     34.73 o 
   5   7   1     3252.50     3183.36     55.31 o 
   6   7   1      497.48      466.40     10.29 o 
   7   7   1      662.72      602.43     12.82 o 
   8   7   1      876.35      886.52     22.95 o 
   9   7   1      897.29      891.15     33.60 o 
  10   7   1      166.16      178.16      7.83 o 
 -10   8   1        3.89        4.08      2.90 o 
  -9   8   1       42.50       48.65      3.54 o 
  -8   8   1        0.93        1.24      1.83 o 
  -7   8   1       97.06       95.06      4.09 o 
  -6   8   1       47.89       48.10      2.96 o 
  -5   8   1      140.09      144.97      3.92 o 
  -4   8   1        6.28        6.39      1.25 o 
  -3   8   1       15.89       21.03      1.61 o 
  -2   8   1        8.10        8.64      0.99 o 
  -1   8   1       23.38       26.01      2.42 o 
   0   8   1       89.46       93.36      2.68 o 
   1   8   1       17.95       23.09      1.94 o 
   2   8   1      430.16      424.82      8.56 o 
   3   8   1      177.96      180.82      4.30 o 
   4   8   1       25.12       27.74      1.88 o 
   5   8   1       12.69       16.34      2.03 o 
   6   8   1      419.55      419.11      9.69 o 
   7   8   1      238.72      224.05      6.54 o 
   8   8   1       84.88       84.75      5.48 o 
   9   8   1       10.72       10.21      3.06 o 
  -9   9   1      372.54      395.13     10.13 o 
  -8   9   1      846.51      842.27     23.48 o 
  -7   9   1      644.55      661.03     14.07 o 
  -6   9   1      584.98      606.73     14.72 o 
  -5   9   1      253.12      242.97      5.60 o 
  -4   9   1      762.00      736.17     12.86 o 
  -3   9   1     1090.41     1102.48     24.40 o 
  -2   9   1     1145.07     1131.76     18.54 o 
  -1   9   1      400.83      390.64      7.37 o 
   0   9   1     1112.57     1076.29     17.22 o 
   1   9   1      116.39      110.00      2.85 o 
   2   9   1      702.42      732.98     11.62 o 
   3   9   1      245.84      245.41      5.49 o 
   4   9   1     1581.69     1533.86     28.26 o 
   5   9   1      148.27      148.49      4.93 o 
   6   9   1     1143.17     1128.76     21.88 o 
   7   9   1      467.66      457.93     10.80 o 
   8   9   1     1363.66     1394.10     26.94 o 
   9   9   1      252.21      230.53      8.96 o 
  -9  10   1       14.01       16.55      2.87 o 
  -8  10   1       66.95       61.58      4.04 o 
  -7  10   1        0.52       -0.67      1.85 o 
  -6  10   1      173.47      166.64      8.07 o 
  -5  10   1      109.88       98.26      3.50 o 
  -4  10   1       12.34       16.08      1.76 o 
  -3  10   1        0.13        0.56      1.18 o 
  -2  10   1       17.11       16.56      1.72 o 
  -1  10   1      493.86      446.53      9.41 o 
   0  10   1        6.87        7.74      1.23 o 
   1  10   1      435.73      431.32     10.00 o 
   2  10   1      314.26      322.62      6.74 o 
   3  10   1      244.10      231.64      5.45 o 
   4  10   1       68.51       63.96      2.98 o 
   5  10   1      152.66      153.37      5.24 o 
   6  10   1      111.50       94.72      4.39 o 
   7  10   1       43.81       45.17      3.49 o 
   8  10   1       10.34       11.46      2.65 o 
  -8  11   1      213.36      212.95      7.09 o 
  -7  11   1      393.77      424.63     10.54 o 
  -6  11   1      123.61      144.38      5.28 o 
  -5  11   1      476.41      458.75     10.82 o 
  -4  11   1     1103.14     1095.52     21.10 o 
  -3  11   1      618.76      644.55     14.08 o 
  -2  11   1      108.74      105.37      3.59 o 
  -1  11   1      962.41      955.98     18.48 o 
   0  11   1     2077.67     2051.10     29.44 o 
   1  11   1     1227.93     1206.41     27.00 o 
   2  11   1      498.70      501.94      9.66 o 
   3  11   1      707.11      718.75     15.82 o 
   4  11   1      728.22      694.34     14.58 o 
   5  11   1      798.83      778.66     16.24 o 
   6  11   1     1004.47     1012.71     20.47 o 
   7  11   1      505.83      528.50     14.29 o 
  -7  12   1      204.99      221.92      7.22 o 
  -6  12   1        3.78        5.14      2.20 o 
  -5  12   1        0.34        0.71      1.62 o 
  -4  12   1        1.31        2.56      1.59 o 
  -3  12   1        0.17       -0.19      1.45 o 
  -2  12   1       65.19       65.89      3.52 o 
  -1  12   1       22.44       24.69      2.44 o 
   0  12   1      102.66      102.05      4.23 o 
   1  12   1       38.48       41.68      3.93 o 
   2  12   1      111.65      106.99      3.79 o 
   3  12   1       69.08       66.36      3.29 o 
   4  12   1        2.85        5.32      2.07 o 
   5  12   1       99.60      114.10      4.97 o 
   6  12   1      100.08       98.36      5.08 o 
  -6  13   1      209.23      198.05      6.78 o 
  -5  13   1      209.53      223.82      7.12 o 
  -4  13   1      401.80      427.75      9.19 o 
  -3  13   1      437.35      450.77      9.41 o 
  -2  13   1      580.70      557.76     10.96 o 
  -1  13   1      696.54      675.09     24.50 o 
   0  13   1      149.12      173.03      5.76 o 
   1  13   1      365.00      391.53      9.67 o 
   2  13   1      825.52      840.61     15.23 o 
   3  13   1     1787.54     1811.67     29.75 o 
   4  13   1      143.85      139.03      5.41 o 
   5  13   1      334.06      348.58      9.43 o 
  -4  14   1      265.74      267.48      6.92 o 
  -3  14   1      101.91      107.03      4.77 o 
  -2  14   1        0.00        0.53      1.96 o 
  -1  14   1       38.94       38.39      6.78 o 
   0  14   1       72.70       67.99      4.11 o 
   1  14   1      100.09       89.27     10.99 o 
   2  14   1       51.57       53.37      3.74 o 
   3  14   1        8.30        7.83      2.47 o 
 -12   0   2      748.72      763.57     35.16 o 
 -11   0   2       42.01       37.27      6.92 o 
 -10   0   2      411.90      429.67     21.34 o 
  -9   0   2       23.41       41.85      3.65 o 
  -8   0   2     1124.10     1159.75     23.96 o 
  -7   0   2      710.93      817.15     17.25 o 
  -6   0   2       19.52       10.31      1.34 o 
  -5   0   2      231.58      222.73      5.57 o 
  -4   0   2     6791.15     6855.26    136.59 o 
  -3   0   2      113.47       93.07      3.26 o 
  -2   0   2        9.43        7.60      0.91 o 
   0   0   2     7483.77     7523.94    145.11 o 
   1   0   2     4000.82     4041.06     77.67 o 
   2   0   2      687.70      621.39     12.72 o 
   3   0   2       95.19       66.02      2.27 o 
   4   0   2     3315.05     3298.60     63.67 o 
   5   0   2     4191.78     4196.25    101.94 o 
   6   0   2     2944.78     2902.76     71.71 o 
   7   0   2       97.14       99.07      7.48 o 
   8   0   2      499.31      509.88     20.82 o 
   9   0   2      178.40      182.45      8.16 o 
  10   0   2      732.81      705.48     32.92 o 
 -12   1   2        9.00        4.85      3.64 o 
 -11   1   2       16.61       13.35      3.69 o 
 -10   1   2        7.70       11.11      2.34 o 
  -9   1   2       29.84       28.81      2.27 o 
  -8   1   2        9.87       15.71      1.94 o 
  -7   1   2       26.62       27.02      1.45 o 
  -6   1   2        0.69        1.66      0.71 o 
  -5   1   2      753.78      814.02     11.85 o 
  -4   1   2        2.54        1.18      0.57 o 
  -3   1   2        5.68        8.41      0.79 o 
  -2   1   2      142.69      148.78      3.07 o 
  -1   1   2     8311.61     8564.08    153.98 o 
   0   1   2      838.37      960.53     15.08 o 
   1   1   2       21.58       27.17      0.96 o 
   2   1   2       65.24       73.38      3.38 o 
   3   1   2        5.31        8.62      1.84 o 
   4   1   2       21.16       20.99      1.31 o 
   5   1   2       51.20       52.83      1.92 o 
   6   1   2        8.35        5.48      1.42 o 
   7   1   2      172.19      165.87      5.51 o 
   8   1   2       99.03       34.96      5.53 o 
   9   1   2       11.82       11.00      2.14 o 
  10   1   2        0.00       -3.15      2.78 o 
 -12   2   2      197.07      213.80     10.74 o 
 -11   2   2      586.27      579.86     15.14 o 
 -10   2   2      582.40      560.41     14.31 o 
  -9   2   2     1008.38     1038.77     19.70 o 
  -8   2   2      490.61      533.16     10.35 o 
  -7   2   2      698.84      702.96     10.68 o 
  -6   2   2      791.31      717.82     10.74 o 
  -5   2   2     2165.26     2079.24     28.76 o 
  -4   2   2      307.74      261.86      4.32 o 
  -3   2   2     1424.40     1364.07     20.86 o 
  -2   2   2     1995.46     2057.36     28.15 o 
  -1   2   2     4648.55     4750.66     64.53 o 
   0   2   2       88.86      120.89      2.21 o 
   1   2   2       50.43       75.26      3.52 o 
   2   2   2        8.48       18.74      1.03 o 
   3   2   2     3318.79     3298.29     45.00 o 
   4   2   2     1554.82     1508.79     23.49 o 
   5   2   2      736.27      718.53     12.02 o 
   6   2   2       25.75       24.26      2.49 o 
   7   2   2      548.76      552.01     15.94 o 
   8   2   2      789.45      777.96     21.00 o 
   9   2   2      671.75      680.13     20.58 o 
  10   2   2      110.69      112.50      6.02 o 
 -12   3   2        8.13        8.54      2.98 o 
 -11   3   2       48.08       42.29      3.94 o 
 -10   3   2       58.66       66.21      4.44 o 
  -9   3   2      101.72      102.78      3.96 o 
  -8   3   2      225.96      239.40      5.27 o 
  -7   3   2      106.13      105.25      3.08 o 
  -6   3   2     1095.27     1080.06     15.60 o 
  -5   3   2      155.46      174.81      3.58 o 
  -4   3   2        0.04        0.74      0.55 o 
  -3   3   2      290.88      302.11      4.81 o 
  -2   3   2       51.38       56.81      2.19 o 
  -1   3   2     1093.47     1119.28     16.97 o 
   0   3   2      455.64      510.35      7.53 o 
   1   3   2       53.43       41.51      1.62 o 
   2   3   2     1801.81     1924.94     26.59 o 
   3   3   2       19.96       17.99      1.00 o 
   4   3   2      741.82      773.81     12.77 o 
   5   3   2        0.26        0.41      0.89 o 
   6   3   2     1692.09     1660.65     33.95 o 
   7   3   2       54.02       57.87      3.35 o 
   8   3   2        3.66        1.64      1.42 o 
   9   3   2       13.49        6.65      2.59 o 
  10   3   2      111.38      106.13      6.15 o 
 -12   4   2       83.03       86.22      5.76 o 
 -11   4   2      337.12      351.96     10.90 o 
 -10   4   2      434.75      422.66     12.16 o 
  -9   4   2     2449.44     2485.83     45.12 o 
  -8   4   2      298.59      297.81      6.24 o 
  -7   4   2     1118.86     1133.23     18.48 o 
  -6   4   2      743.93      739.09     18.16 o 
  -5   4   2     4567.52     4538.75     68.28 o 
  -4   4   2     1001.84      922.59     13.28 o 
  -3   4   2     1298.33     1298.02     18.21 o 
  -2   4   2      637.37      624.00     10.07 o 
  -1   4   2     2638.50     2668.53     39.53 o 
   0   4   2     2052.81     2104.65     37.91 o 
   1   4   2     1173.32     1127.01     15.93 o 
   2   4   2      386.69      349.02      5.75 o 
   3   4   2      755.97      717.66     11.82 o 
   4   4   2     1278.04     1242.70     23.62 o 
   5   4   2     1043.94      986.09     27.17 o 
   6   4   2      174.81      183.06      4.73 o 
   7   4   2      621.80      617.23     15.36 o 
   8   4   2      548.13      535.89     19.60 o 
   9   4   2      892.39      880.69     25.94 o 
  10   4   2       87.35       78.29      5.50 o 
 -11   5   2        2.70       -0.52      2.39 o 
 -10   5   2        2.97        5.23      2.02 o 
  -9   5   2       33.12       26.92      2.53 o 
  -8   5   2       46.34       41.17      3.23 o 
  -7   5   2      173.96      164.24      4.70 o 
  -6   5   2      551.55      555.42      9.87 o 
  -5   5   2      162.47      162.57      3.81 o 
  -4   5   2       98.60      117.42      3.02 o 
  -3   5   2      380.63      384.87      6.10 o 
  -2   5   2      308.49      362.51      6.79 o 
  -1   5   2        4.57        7.31      0.83 o 
   0   5   2      207.74      203.03      5.61 o 
   1   5   2       48.23       49.85      1.75 o 
   2   5   2       11.34       11.51      1.03 o 
   3   5   2        0.75       -0.26      0.69 o 
   4   5   2       34.76       30.44      1.72 o 
   5   5   2      368.08      366.34      7.68 o 
   6   5   2      369.61      359.61     21.99 o 
   7   5   2       66.66       63.92      5.34 o 
   8   5   2      170.10      164.17     12.32 o 
   9   5   2      336.82      370.18     20.91 o 
  10   5   2       91.09       95.42      6.17 o 
 -11   6   2       53.85       61.17      5.00 o 
 -10   6   2      835.44      849.95     18.46 o 
  -9   6   2      422.72      413.73     11.48 o 
  -8   6   2      257.48      251.50      8.10 o 
  -7   6   2      259.00      250.84      5.59 o 
  -6   6   2     2394.10     2406.88     37.38 o 
  -5   6   2     1118.60     1126.14     18.27 o 
  -4   6   2     1344.37     1255.64     20.01 o 
  -3   6   2      135.71      104.50      2.39 o 
  -2   6   2     3074.36     3015.13     45.69 o 
  -1   6   2     2139.97     2262.02     31.36 o 
   0   6   2     7318.32     7610.02    102.95 o 
   1   6   2     1802.70     1808.47     25.32 o 
   2   6   2     4228.68     4230.47     57.76 o 
   3   6   2     1305.04     1297.63     20.04 o 
   4   6   2     3319.22     3322.07     55.81 o 
   5   6   2      527.58      516.21     12.20 o 
   6   6   2     1329.09     1284.09     23.96 o 
   7   6   2      895.73      944.80     32.21 o 
   8   6   2     1456.48     1488.20     40.42 o 
   9   6   2      256.62      232.33     10.56 o 
 -11   7   2      169.95      157.03      7.20 o 
 -10   7   2       77.82       67.89      5.09 o 
  -9   7   2        4.49        2.23      1.85 o 
  -8   7   2        6.35        6.42      1.91 o 
  -7   7   2        4.59        7.15      1.48 o 
  -6   7   2       54.77       49.39      2.45 o 
  -5   7   2        0.44        1.53      1.08 o 
  -4   7   2      248.79      248.33      5.35 o 
  -3   7   2       97.60       99.70      2.45 o 
  -2   7   2       80.61       85.96      2.50 o 
  -1   7   2       33.41       24.85      1.72 o 
   0   7   2     1140.92     1197.14     17.30 o 
   1   7   2      296.26      317.93     12.55 o 
   2   7   2      313.25      355.81     11.92 o 
   3   7   2       14.12       12.56      1.64 o 
   4   7   2      178.16      154.86      8.28 o 
   5   7   2      472.62      452.29     11.54 o 
   6   7   2      208.20      191.78      7.78 o 
   7   7   2        0.80        1.10      2.07 o 
   8   7   2       32.62       34.00      4.62 o 
   9   7   2       54.32       59.70      8.07 o 
 -10   8   2      659.44      688.25     15.21 o 
  -9   8   2      768.15      803.46     19.99 o 
  -8   8   2     1709.55     1748.70     32.39 o 
  -7   8   2     1855.44     1848.17     29.64 o 
  -6   8   2     1531.04     1513.19     24.47 o 
  -5   8   2      679.62      671.87     11.92 o 
  -4   8   2     1280.20     1247.22     20.31 o 
  -3   8   2     2182.68     2214.41     34.46 o 
  -2   8   2     1358.41     1381.16     21.99 o 
  -1   8   2     2235.14     2250.28     34.04 o 
   0   8   2     1263.39     1270.25     19.90 o 
   1   8   2     1628.46     1597.96     24.66 o 
   2   8   2      580.99      565.91      9.77 o 
   3   8   2     1974.80     2006.11     28.46 o 
   4   8   2      834.22      824.48     24.05 o 
   5   8   2      462.52      458.81     16.70 o 
   6   8   2      183.24      179.69      5.63 o 
   7   8   2      561.89      522.51     12.93 o 
   8   8   2      670.67      653.63     21.00 o 
 -10   9   2        2.64        1.41      2.28 o 
  -9   9   2       27.06       29.63      3.14 o 
  -8   9   2        6.99        5.73      2.14 o 
  -7   9   2       20.89       21.53      2.49 o 
  -6   9   2        6.36        3.06      1.46 o 
  -5   9   2        9.00        4.88      1.42 o 
  -4   9   2       38.85       37.23      2.24 o 
  -3   9   2      289.88      255.26      5.63 o 
  -2   9   2       59.88       57.38      2.92 o 
  -1   9   2      769.18      791.17     12.19 o 
   0   9   2        0.66        0.92      0.94 o 
   1   9   2      575.26      563.65      9.14 o 
   2   9   2        6.71        5.68      1.17 o 
   3   9   2       39.34       36.86      2.75 o 
   4   9   2       48.34       51.60      4.43 o 
   5   9   2        1.49        4.86      2.67 o 
   6   9   2       63.95       64.25      3.75 o 
   7   9   2        3.33        2.79      2.03 o 
   8   9   2       48.55       48.30      5.67 o 
  -9  10   2      509.56      508.38     12.29 o 
  -8  10   2     1063.28     1038.98     20.96 o 
  -7  10   2     1196.35     1226.51     23.74 o 
  -6  10   2      535.23      535.04     10.40 o 
  -5  10   2     1218.97     1128.49     19.10 o 
  -4  10   2     1775.40     1732.32     27.91 o 
  -3  10   2     1653.03     1642.87     26.44 o 
  -2  10   2       95.87      103.18      3.80 o 
  -1  10   2     1134.50     1117.34     16.76 o 
   0  10   2     1588.76     1565.18     24.61 o 
   1  10   2     2700.75     2694.94     37.93 o 
   2  10   2      244.96      257.80      5.84 o 
   3  10   2      615.67      622.70     11.41 o 
   4  10   2      173.97      159.87      5.70 o 
   5  10   2     1070.67     1006.22     34.72 o 
   6  10   2      556.23      534.93     12.22 o 
   7  10   2      515.52      533.78     14.79 o 
  -8  11   2       12.42       10.36      2.62 o 
  -7  11   2        0.20        2.31      2.07 o 
  -6  11   2        0.43        2.17      1.66 o 
  -5  11   2       16.66       14.88      2.50 o 
  -4  11   2       96.18       93.24      4.87 o 
  -3  11   2       14.97       18.42      1.96 o 
  -2  11   2      213.17      214.79     12.28 o 
  -1  11   2      114.29      108.65      3.99 o 
   0  11   2       35.30       34.00      2.05 o 
   1  11   2        5.77        4.66      1.47 o 
   2  11   2       25.73       26.89      2.19 o 
   3  11   2       94.03       84.98      4.41 o 
   4  11   2      131.26      136.67      5.06 o 
   5  11   2        8.12        9.85      2.31 o 
   6  11   2        1.87        6.72      2.31 o 
  -7  12   2      268.15      265.94      8.01 o 
  -6  12   2      511.28      490.84     10.19 o 
  -5  12   2      310.87      318.26      7.45 o 
  -4  12   2      489.44      499.35     10.06 o 
  -3  12   2      368.37      373.59      9.02 o 
  -2  12   2     1655.03     1645.40     30.37 o 
  -1  12   2      746.67      759.67     13.76 o 
   0  12   2      855.40      862.59     17.29 o 
   1  12   2      221.74      228.81      6.32 o 
   2  12   2     1629.75     1637.25     35.66 o 
   3  12   2      906.23      896.63     18.25 o 
   4  12   2     1073.59     1057.87     21.15 o 
   5  12   2      272.31      267.76      8.67 o 
  -5  13   2        2.69        2.79      1.87 o 
  -4  13   2       46.56       43.71      3.02 o 
  -3  13   2       85.14       82.23      4.20 o 
  -2  13   2        3.87        2.97      1.16 o 
  -1  13   2        3.75        1.78      1.88 o 
   0  13   2       50.04       47.18      3.36 o 
   1  13   2       24.79       24.32      2.71 o 
   2  13   2       79.90       81.80      3.83 o 
   3  13   2        8.56       11.43      3.08 o 
   4  13   2      199.30      207.12      7.05 o 
  -3  14   2      423.15      446.26      9.67 o 
  -2  14   2      736.07      743.37     18.79 o 
  -1  14   2      192.76      215.76     12.15 o 
   0  14   2       88.50       86.54      4.67 o 
   1  14   2      112.63      110.66      5.16 o 
   2  14   2      482.70      479.38     13.13 o 
 -12   1   3       23.80       16.08      4.17 o 
 -11   1   3      627.18      606.24     20.02 o 
 -10   1   3      515.27      507.82     10.96 o 
  -9   1   3     1025.30     1013.98     16.92 o 
  -8   1   3      290.18      317.21      5.72 o 
  -7   1   3     1033.19     1027.43     15.08 o 
  -6   1   3      962.05      895.99     13.19 o 
  -5   1   3     1200.18     1192.71     17.00 o 
  -4   1   3      959.07      911.67     16.22 o 
  -3   1   3     1559.70     1505.78     21.32 o 
  -2   1   3     2336.67     2441.78     36.82 o 
  -1   1   3     4920.42     5134.05     84.61 o 
   0   1   3     7226.80     7193.88     98.22 o 
   1   1   3     5190.35     5182.91     79.80 o 
   2   1   3     1060.12      970.82     15.55 o 
   3   1   3     3205.56     3075.19     45.38 o 
   4   1   3     2317.55     2277.96     35.01 o 
   5   1   3     2259.89     2205.02     38.97 o 
   6   1   3      989.95      950.23     18.20 o 
   7   1   3     3007.96     2908.40     51.32 o 
   8   1   3      963.79     1013.92     19.97 o 
   9   1   3      851.26      871.58     17.87 o 
  10   1   3      227.36      226.90      8.58 o 
 -12   2   3       46.71       50.51      5.71 o 
 -11   2   3        0.05       -0.61      2.10 o 
 -10   2   3      135.74      132.70      4.64 o 
  -9   2   3      142.16      143.83      4.49 o 
  -8   2   3      293.98      276.24      5.84 o 
  -7   2   3       53.47       49.70      1.93 o 
  -6   2   3      731.09      797.96     11.89 o 
  -5   2   3      295.31      306.10      5.65 o 
  -4   2   3       28.95       27.41      2.05 o 
  -3   2   3       18.11       22.30      1.04 o 
  -2   2   3     2616.38     2800.35     38.28 o 
  -1   2   3     2114.53     2389.78     37.32 o 
   0   2   3       14.56       24.48      1.12 o 
   1   2   3      646.84      668.21     13.94 o 
   2   2   3     1488.42     1537.34     21.80 o 
   3   2   3      197.20      205.06      4.09 o 
   4   2   3      305.05      292.64      5.72 o 
   5   2   3       17.18       19.03      1.87 o 
   6   2   3       78.52       80.10      3.51 o 
   7   2   3       74.33       69.60      3.60 o 
   8   2   3       11.18       19.13      2.42 o 
   9   2   3       30.48       23.15      3.44 o 
 -12   3   3      425.15      463.09     13.21 o 
 -11   3   3       16.19       13.03      2.75 o 
 -10   3   3     1237.07     1238.80     23.62 o 
  -9   3   3     1335.31     1332.50     21.75 o 
  -8   3   3     2671.94     2687.79     41.60 o 
  -7   3   3      763.17      785.89     13.33 o 
  -6   3   3     2767.99     2803.45     38.82 o 
  -5   3   3     1820.78     1770.86     30.82 o 
  -4   3   3     3920.22     3981.95     54.25 o 
  -3   3   3     1488.36     1549.93     23.35 o 
  -2   3   3     4892.10     5077.16     70.99 o 
  -1   3   3     2291.55     2337.04     34.79 o 
   0   3   3     4593.57     4930.70     98.61 o 
   1   3   3      115.51       80.08      1.96 o 
   2   3   3     1221.95     1218.02     17.33 o 
   3   3   3      412.74      424.42      7.18 o 
   4   3   3     2676.42     2697.19     41.42 o 
   5   3   3      285.76      262.06      5.50 o 
   6   3   3      680.73      660.57     13.44 o 
   7   3   3      101.44      110.98      4.29 o 
   8   3   3     1254.95     1231.76     28.10 o 
   9   3   3      335.41      329.94     16.33 o 
 -12   4   3       45.71       46.58      4.45 o 
 -11   4   3        0.04       -2.58      2.17 o 
 -10   4   3       25.71       23.42      3.46 o 
  -9   4   3      497.25      476.89     10.59 o 
  -8   4   3      565.22      563.49     10.31 o 
  -7   4   3       56.62       47.73      2.35 o 
  -6   4   3        0.15       -1.27      0.85 o 
  -5   4   3      943.04      954.53     13.96 o 
  -4   4   3      202.72      217.73      3.97 o 
  -3   4   3      316.70      347.07      6.59 o 
  -2   4   3      385.32      407.78      6.42 o 
  -1   4   3       59.57       72.48      2.09 o 
   0   4   3       21.45       29.42      1.36 o 
   1   4   3      308.44      327.59      6.59 o 
   2   4   3       66.96       74.90      2.07 o 
   3   4   3        9.83       13.10      1.06 o 
   4   4   3      112.21      120.15      3.30 o 
   5   4   3      166.13      160.77      4.03 o 
   6   4   3       44.09       35.89      2.57 o 
   7   4   3        4.13        3.36      2.14 o 
   8   4   3      121.83      114.10      5.74 o 
   9   4   3      615.52      620.08     16.51 o 
 -11   5   3      359.97      371.18     11.30 o 
 -10   5   3     1013.86     1027.52     24.54 o 
  -9   5   3      630.50      642.75     13.52 o 
  -8   5   3       11.27       11.20      1.55 o 
  -7   5   3      132.04      133.05      3.80 o 
  -6   5   3     1534.13     1604.96     28.83 o 
  -5   5   3     4840.76     4890.80     73.75 o 
  -4   5   3      323.35      328.66      6.07 o 
  -3   5   3      181.73      149.65      3.08 o 
  -2   5   3      246.51      226.50      4.50 o 
  -1   5   3     5808.07     6061.53     88.96 o 
   0   5   3     1041.59     1058.84     16.89 o 
   1   5   3      874.62      821.19     12.14 o 
   2   5   3      950.50      922.75     14.87 o 
   3   5   3     2870.38     2798.20     38.73 o 
   4   5   3     1689.22     1680.06     26.61 o 
   5   5   3      649.74      636.80     11.82 o 
   6   5   3      450.99      453.09     19.13 o 
   7   5   3      575.62      592.96     15.25 o 
   8   5   3     1446.89     1503.31     35.04 o 
   9   5   3      285.71      313.57     18.38 o 
 -11   6   3        4.73        6.22      2.72 o 
 -10   6   3      112.78      119.68      4.90 o 
  -9   6   3       41.77       36.23      3.47 o 
  -8   6   3      101.74       99.75      5.81 o 
  -7   6   3      567.74      570.69     10.52 o 
  -6   6   3        9.31        9.80      1.61 o 
  -5   6   3       24.69       26.74      1.80 o 
  -4   6   3        6.20        6.34      0.89 o 
  -3   6   3      236.14      250.44      4.54 o 
  -2   6   3       23.37       21.57      1.52 o 
  -1   6   3        3.44        5.67      1.71 o 
   0   6   3      477.52      497.69      7.88 o 
   1   6   3      249.71      274.15      4.98 o 
   2   6   3       98.82       94.19      2.84 o 
   3   6   3       89.03       87.52      2.48 o 
   4   6   3       75.19       69.65      3.28 o 
   5   6   3       23.41       27.76      3.38 o 
   6   6   3       17.13       20.63      2.96 o 
   7   6   3       10.70       16.66      2.89 o 
   8   6   3        0.00       -0.82      2.98 o 
 -11   7   3      360.57      377.12      9.96 o 
 -10   7   3       54.93       48.48      3.56 o 
  -9   7   3      558.01      588.32     12.99 o 
  -8   7   3      530.63      525.64     10.17 o 
  -7   7   3      685.95      678.97     13.85 o 
  -6   7   3      120.83      116.63      3.59 o 
  -5   7   3     1233.98     1213.37     19.82 o 
  -4   7   3     1271.90     1239.78     20.10 o 
  -3   7   3     1124.30     1100.34     17.74 o 
  -2   7   3      178.63      164.54      3.85 o 
  -1   7   3      883.61      888.87     13.55 o 
   0   7   3      361.03      362.63      6.21 o 
   1   7   3     1390.33     1405.46     20.25 o 
   2   7   3      913.78      906.96     13.59 o 
   3   7   3     1332.18     1261.63     23.05 o 
   4   7   3      433.50      453.61      8.63 o 
   5   7   3     1297.38     1315.42     24.56 o 
   6   7   3      289.42      286.19      7.47 o 
   7   7   3      167.66      151.51     10.31 o 
   8   7   3       43.67       44.21      4.31 o 
 -10   8   3        0.70       -0.70      2.05 o 
  -9   8   3      111.60      112.82      5.02 o 
  -8   8   3        6.38        5.64      1.70 o 
  -7   8   3        0.72        2.52      1.51 o 
  -6   8   3       49.03       50.56      2.68 o 
  -5   8   3       49.51       44.91      2.71 o 
  -4   8   3      648.87      618.05     11.09 o 
  -3   8   3      323.99      322.71      9.11 o 
  -2   8   3       91.35       95.58      4.91 o 
  -1   8   3        4.32        7.33      1.38 o 
   0   8   3     1769.12     1762.55     25.13 o 
   1   8   3      220.55      204.50      4.25 o 
   2   8   3      155.95      159.16      3.66 o 
   3   8   3      108.44       99.01      3.22 o 
   4   8   3      806.92      798.10     15.87 o 
   5   8   3       26.07       21.22      2.38 o 
   6   8   3       30.72       35.68      3.41 o 
   7   8   3      144.49      130.56      6.27 o 
   8   8   3        1.99        3.45      2.15 o 
 -10   9   3      539.81      554.45     13.14 o 
  -9   9   3      153.20      165.74      6.01 o 
  -8   9   3      838.85      848.02     20.65 o 
  -7   9   3      833.78      846.39     15.10 o 
  -6   9   3     1619.00     1611.43     26.27 o 
  -5   9   3      512.99      502.95      9.68 o 
  -4   9   3     1979.20     1952.21     31.04 o 
  -3   9   3      214.78      218.47      5.85 o 
  -2   9   3     1485.03     1507.15     27.49 o 
  -1   9   3      225.82      215.06      5.04 o 
   0   9   3      824.20      835.96     14.75 o 
   1   9   3        6.49        7.08      1.22 o 
   2   9   3      616.54      632.19     10.24 o 
   3   9   3      361.56      356.24      9.89 o 
   4   9   3      330.92      347.79      9.94 o 
   5   9   3       20.75       27.58      2.75 o 
   6   9   3       63.75       65.47      3.96 o 
   7   9   3       54.84       41.83      5.13 o 
  -9  10   3        5.50        5.88      2.49 o 
  -8  10   3        0.32        0.32      2.03 o 
  -7  10   3        7.63        7.41      1.88 o 
  -6  10   3       36.42       33.25      2.51 o 
  -5  10   3      275.14      252.79      6.08 o 
  -4  10   3        6.92        7.08      1.62 o 
  -3  10   3      110.38      110.21      4.11 o 
  -2  10   3      111.45      122.24      4.61 o 
  -1  10   3      263.02      264.48      7.48 o 
   0  10   3      156.97      158.22      4.19 o 
   1  10   3        2.57        4.49      1.25 o 
   2  10   3      236.63      226.38      5.47 o 
   3  10   3       19.12       16.38      2.22 o 
   4  10   3        8.32        7.27      2.01 o 
   5  10   3        0.90       -0.15      1.77 o 
   6  10   3        1.44        1.91      1.48 o 
  -8  11   3      230.26      219.58      7.12 o 
  -7  11   3      406.38      429.78      9.27 o 
  -6  11   3      218.39      228.55      6.00 o 
  -5  11   3      234.20      213.52      5.67 o 
  -4  11   3      587.29      565.78     10.94 o 
  -3  11   3      634.60      632.05     15.15 o 
  -2  11   3      133.83      140.98      4.29 o 
  -1  11   3      160.83      167.75      4.79 o 
   0  11   3      661.67      664.85     11.02 o 
   1  11   3      906.46      909.74     23.49 o 
   2  11   3      404.85      437.53      8.89 o 
   3  11   3      228.00      233.03      9.20 o 
   4  11   3      166.04      164.53      6.35 o 
   5  11   3      291.88      283.22     12.88 o 
  -7  12   3       62.31       58.59      5.58 o 
  -6  12   3       19.48       16.99      2.30 o 
  -5  12   3       25.92       26.03      2.48 o 
  -4  12   3        0.21        0.30      1.60 o 
  -3  12   3       33.66       35.85      2.93 o 
  -2  12   3       19.05       16.22      2.02 o 
  -1  12   3       15.39       19.40      2.09 o 
   0  12   3        8.12        6.62      1.93 o 
   1  12   3       29.90       25.40      2.92 o 
   2  12   3      197.88      192.17      6.91 o 
   3  12   3        6.99        9.21      2.58 o 
   4  12   3        9.61        9.75      2.81 o 
  -5  13   3      237.00      239.39      6.52 o 
  -4  13   3        8.30        8.38      2.26 o 
  -3  13   3      723.73      741.61     17.86 o 
  -2  13   3      297.56      300.27      7.91 o 
  -1  13   3      711.75      709.01     17.14 o 
   0  13   3      147.18      156.71      6.32 o 
   1  13   3      447.97      479.91     12.78 o 
   2  13   3       69.66       72.41      6.02 o 
  -2  14   3        1.20        0.22      2.05 o 
  -1  14   3        1.59        2.93      2.10 o 
 -12   0   4      601.65      575.26     27.50 o 
 -11   0   4      851.79      854.79     36.60 o 
 -10   0   4     1280.79     1208.46     37.88 o 
  -9   0   4      139.66      146.62      7.39 o 
  -8   0   4     1124.34     1133.25     23.73 o 
  -7   0   4     1961.32     1857.54     37.24 o 
  -6   0   4     1608.73     1558.79     31.39 o 
  -5   0   4      784.26      810.11     17.01 o 
  -4   0   4     4286.31     4339.15    104.12 o 
  -3   0   4      931.32      943.45     24.08 o 
  -2   0   4     1070.60     1014.93     34.94 o 
  -1   0   4       69.36       58.97      3.40 o 
   0   0   4     6264.16     6596.03    126.46 o 
   1   0   4     1773.81     1743.27     34.49 o 
   2   0   4     5983.92     5827.66    112.08 o 
   3   0   4     1342.67     1332.24     26.91 o 
   4   0   4     1685.58     1664.20     42.40 o 
   5   0   4       27.94       34.56      3.52 o 
   6   0   4     2905.45     2834.73     90.76 o 
   7   0   4     1365.22     1346.27     35.99 o 
   8   0   4      522.19      541.68     17.34 o 
   9   0   4      126.99      123.01      7.54 o 
 -12   1   4        4.69        4.79      4.19 o 
 -11   1   4       33.89       25.75      8.39 o 
 -10   1   4      125.51      108.89      3.71 o 
  -9   1   4        0.04        1.28      1.30 o 
  -8   1   4      114.53      133.28      4.13 o 
  -7   1   4      181.18      173.86      3.72 o 
  -6   1   4        0.04        0.31      0.88 o 
  -5   1   4      268.07      294.30      5.53 o 
  -4   1   4        6.74        6.81      0.80 o 
  -3   1   4      110.52      119.83      2.58 o 
  -2   1   4        6.03        5.15      0.64 o 
  -1   1   4      206.98      231.22      4.88 o 
   0   1   4      419.26      437.12      6.79 o 
   1   1   4      121.01      127.20      2.70 o 
   2   1   4       62.50       68.88      2.01 o 
   3   1   4        2.12        3.51      1.07 o 
   4   1   4       12.57       14.97      1.77 o 
   5   1   4      382.53      381.96      8.68 o 
   6   1   4       47.53       36.24      2.74 o 
   7   1   4       32.19       30.81      2.80 o 
   8   1   4      227.60      240.02      7.06 o 
   9   1   4        5.80        2.99      2.67 o 
 -12   2   4       69.28       74.66      9.21 o 
 -11   2   4      654.54      664.88     14.05 o 
 -10   2   4     1137.55     1119.31     18.86 o 
  -9   2   4     1270.69     1256.04     20.68 o 
  -8   2   4      684.45      701.56     12.25 o 
  -7   2   4     2648.84     2675.65     37.31 o 
  -6   2   4     3254.42     3317.71     50.49 o 
  -5   2   4     4536.16     4486.85     67.55 o 
  -4   2   4     1425.93     1420.73     22.07 o 
  -3   2   4     1571.00     1539.45     21.64 o 
  -2   2   4     2046.71     2129.58     32.00 o 
  -1   2   4     6945.48     7334.49    107.64 o 
   0   2   4     2713.05     2769.42     44.10 o 
   1   2   4      545.65      474.99      7.45 o 
   2   2   4      536.85      525.17      8.19 o 
   3   2   4     3466.14     3577.94     95.14 o 
   4   2   4     1775.71     1810.40     32.47 o 
   5   2   4      170.38      170.30      5.08 o 
   6   2   4       38.82       37.03      2.78 o 
   7   2   4      484.31      477.73     10.87 o 
   8   2   4      500.72      506.32     11.67 o 
   9   2   4      472.29      461.45     13.37 o 
 -12   3   4        7.97        6.13      2.77 o 
 -11   3   4       21.30       27.15      2.79 o 
 -10   3   4       14.21       12.41      1.82 o 
  -9   3   4       19.22       21.32      1.95 o 
  -8   3   4      131.15      136.27      3.90 o 
  -7   3   4      134.97      124.65      3.53 o 
  -6   3   4       80.52       89.14      2.47 o 
  -5   3   4       17.16       22.79      1.74 o 
  -4   3   4       61.73       74.84      2.09 o 
  -3   3   4      181.03      216.09      3.93 o 
  -2   3   4      227.13      262.01      4.51 o 
  -1   3   4      499.56      530.37      8.92 o 
   0   3   4      721.62      696.31     10.62 o 
   1   3   4      564.83      571.21      8.84 o 
   2   3   4       74.53       77.47      2.20 o 
   3   3   4       10.26       12.09      1.35 o 
   4   3   4       30.76       32.36      1.97 o 
   5   3   4       79.16       82.46      3.56 o 
   6   3   4      212.24      195.74      5.77 o 
   7   3   4        3.84        2.57      1.86 o 
   8   3   4       21.32       20.31      3.29 o 
 -12   4   4      255.14      265.34      9.15 o 
 -11   4   4      249.30      261.09      7.45 o 
 -10   4   4      582.26      599.45     12.93 o 
  -9   4   4     1585.91     1565.05     25.46 o 
  -8   4   4      893.40      892.92     15.33 o 
  -7   4   4      465.92      446.38     12.74 o 
  -6   4   4     1691.64     1642.57     42.57 o 
  -5   4   4     2738.68     2798.68     38.81 o 
  -4   4   4     1484.51     1572.76     22.33 o 
  -3   4   4     1678.67     1641.92     26.51 o 
  -2   4   4     1453.97     1442.53     20.47 o 
  -1   4   4     3108.55     3133.72     46.77 o 
   0   4   4      792.21      733.63     10.96 o 
   1   4   4     2235.83     2254.85     34.59 o 
   2   4   4      439.49      426.15      7.00 o 
   3   4   4     1446.75     1462.37     23.27 o 
   4   4   4      359.45      343.79      6.88 o 
   5   4   4     1302.09     1221.98     23.49 o 
   6   4   4       48.56       47.97      3.13 o 
   7   4   4      455.57      479.90     13.19 o 
   8   4   4      438.23      444.26     12.88 o 
 -11   5   4       12.95       12.84      2.54 o 
 -10   5   4       13.58       15.25      2.42 o 
  -9   5   4       93.41       97.34      3.64 o 
  -8   5   4       22.06       23.61      3.07 o 
  -7   5   4      143.95      147.84      4.56 o 
  -6   5   4       18.35       21.47      1.78 o 
  -5   5   4       16.97       18.50      1.32 o 
  -4   5   4       74.94       76.56      2.27 o 
  -3   5   4       89.32      103.60      2.98 o 
  -2   5   4      629.31      656.32     10.05 o 
  -1   5   4     1141.74     1154.00     18.19 o 
   0   5   4      184.12      174.97      3.68 o 
   1   5   4      210.31      213.19      4.16 o 
   2   5   4      296.72      292.52      5.28 o 
   3   5   4      480.56      476.56      8.81 o 
   4   5   4       12.32       10.43      1.48 o 
   5   5   4       44.20       40.09      2.81 o 
   6   5   4       95.23      100.74      5.34 o 
   7   5   4      380.55      378.07     11.29 o 
   8   5   4        2.36        2.78      2.60 o 
 -11   6   4       80.29       78.91      7.99 o 
 -10   6   4      821.85      826.72     17.14 o 
  -9   6   4      571.51      587.26     12.60 o 
  -8   6   4      345.14      339.52      7.41 o 
  -7   6   4      297.94      291.70      6.44 o 
  -6   6   4      772.97      743.61     13.03 o 
  -5   6   4      643.01      673.06     11.85 o 
  -4   6   4      831.98      876.72     13.19 o 
  -3   6   4       13.11       20.26      1.37 o 
  -2   6   4     1541.24     1511.69     21.63 o 
  -1   6   4      536.18      514.54     10.74 o 
   0   6   4      975.57      945.44     14.09 o 
   1   6   4      436.08      467.46      8.85 o 
   2   6   4     1140.08     1110.88     17.98 o 
   3   6   4      356.32      353.54      7.08 o 
   4   6   4     1410.86     1436.84     23.36 o 
   5   6   4     1312.71     1292.51     29.07 o 
   6   6   4      628.86      625.13     23.45 o 
   7   6   4      382.42      390.67     24.41 o 
   8   6   4     1317.40     1373.59     31.73 o 
 -11   7   4      106.80      116.27      5.46 o 
 -10   7   4       31.26       30.38      3.83 o 
  -9   7   4      110.35      105.90      4.04 o 
  -8   7   4        1.40        1.88      1.26 o 
  -7   7   4        0.56        3.16      1.44 o 
  -6   7   4       94.43       88.84      3.73 o 
  -5   7   4        0.30        0.41      1.21 o 
  -4   7   4        9.77        7.35      1.36 o 
  -3   7   4       97.15       94.10      2.65 o 
  -2   7   4      542.29      542.14      8.77 o 
  -1   7   4       57.30       60.74      2.25 o 
   0   7   4      169.96      164.78      3.67 o 
   1   7   4      327.74      323.56      5.90 o 
   2   7   4      432.91      402.98      7.02 o 
   3   7   4       46.54       41.20      2.58 o 
   4   7   4       34.22       33.97      2.33 o 
   5   7   4       85.87       88.61      4.07 o 
   6   7   4       21.52       22.53      3.91 o 
   7   7   4      153.97      158.13      6.93 o 
 -10   8   4      141.24      142.99      6.38 o 
  -9   8   4      511.54      536.50     12.83 o 
  -8   8   4      260.28      275.66      6.64 o 
  -7   8   4      525.56      505.14      9.96 o 
  -6   8   4      200.96      207.96      5.28 o 
  -5   8   4      787.51      801.57     14.09 o 
  -4   8   4      168.48      165.98      4.92 o 
  -3   8   4      895.35      900.50     17.25 o 
  -2   8   4     1677.07     1706.30     27.09 o 
  -1   8   4     1301.39     1326.96     21.49 o 
   0   8   4      121.70      117.93      3.50 o 
   1   8   4       51.44       53.59      2.30 o 
   2   8   4      410.09      393.44      7.85 o 
   3   8   4      302.89      297.36      8.18 o 
   4   8   4      720.12      736.19     15.07 o 
   5   8   4      423.69      449.90     15.58 o 
   6   8   4      290.67      305.73      9.90 o 
   7   8   4       78.81       81.20      7.24 o 
  -9   9   4        9.04       10.55      2.49 o 
  -8   9   4       47.34       45.99      3.03 o 
  -7   9   4        6.55        6.70      1.81 o 
  -6   9   4      202.72      190.83      5.96 o 
  -5   9   4      100.67       98.82      4.04 o 
  -4   9   4       75.38       65.54      4.74 o 
  -3   9   4       24.83       19.28      3.17 o 
  -2   9   4       70.83       71.53      3.07 o 
  -1   9   4       22.72       17.42      1.58 o 
   0   9   4       22.58       18.33      1.62 o 
   1   9   4        0.02        0.48      1.24 o 
   2   9   4       11.89       12.86      1.77 o 
   3   9   4        0.43        1.75      1.72 o 
   4   9   4        5.19        1.59      1.13 o 
   5   9   4       27.05       29.42      2.92 o 
   6   9   4        7.57       12.90      3.85 o 
  -9  10   4      150.81      145.22      6.81 o 
  -8  10   4      109.99      116.33      4.61 o 
  -7  10   4      767.89      800.24     14.72 o 
  -6  10   4       29.01       38.81      3.06 o 
  -5  10   4      453.86      449.26      9.63 o 
  -4  10   4      457.07      440.68     10.07 o 
  -3  10   4     1168.35     1196.15     22.72 o 
  -2  10   4      149.81      160.65      5.08 o 
  -1  10   4      330.03      343.78      6.57 o 
   0  10   4      258.36      268.26      6.05 o 
   1  10   4      626.28      619.87     11.49 o 
   2  10   4      476.25      458.37     10.44 o 
   3  10   4      247.89      257.77      7.13 o 
   4  10   4       27.64       23.45      3.16 o 
   5  10   4      167.13      168.64      5.93 o 
  -7  11   4        3.77        2.93      2.13 o 
  -6  11   4        9.61       12.77      2.44 o 
  -5  11   4        4.86        4.33      1.74 o 
  -4  11   4       58.09       61.87      4.13 o 
  -3  11   4      387.44      371.68      9.03 o 
  -2  11   4       21.41       20.77      2.13 o 
  -1  11   4       11.06       13.46      2.03 o 
   0  11   4      281.28      279.47      6.54 o 
   1  11   4      114.89      116.49      4.07 o 
   2  11   4       40.48       46.53      3.64 o 
   3  11   4      102.51      105.37      4.81 o 
   4  11   4        0.00        0.01      2.05 o 
  -6  12   4      323.37      328.22      9.12 o 
  -5  12   4       13.15       13.08      2.18 o 
  -4  12   4      310.65      325.50      8.57 o 
  -3  12   4       27.84       30.39      2.94 o 
  -2  12   4      122.39      122.81      4.27 o 
  -1  12   4      250.22      249.36      8.16 o 
   0  12   4      696.95      719.14     15.13 o 
   1  12   4       98.73       90.74      6.59 o 
   2  12   4      202.40      208.54      6.61 o 
   3  12   4      726.50      736.32     15.81 o 
  -4  13   4        3.26        3.32      1.98 o 
  -3  13   4        8.00        7.39      1.85 o 
  -2  13   4       88.24       92.23      4.18 o 
  -1  13   4      249.22      271.03      7.78 o 
   0  13   4       27.68       36.57      3.34 o 
 -11   1   5     1313.86     1337.06     28.72 o 
 -10   1   5      965.16      986.16     16.93 o 
  -9   1   5      137.88      153.37      4.25 o 
  -8   1   5      147.36      161.49      3.77 o 
  -7   1   5      568.44      539.26      9.59 o 
  -6   1   5      336.23      331.40      5.80 o 
  -5   1   5     1775.84     1754.38     26.94 o 
  -4   1   5      419.01      438.71      8.77 o 
  -3   1   5      375.32      327.11     17.35 o 
  -2   1   5       57.38       45.63      2.46 o 
  -1   1   5     2278.28     2308.93     38.42 o 
   0   1   5        7.75        7.61      1.17 o 
   1   1   5       63.97       64.25      2.26 o 
   2   1   5      340.84      336.54      5.84 o 
   3   1   5     2473.20     2411.72     42.46 o 
   4   1   5      207.80      213.24      5.81 o 
   5   1   5      145.05      156.93      5.05 o 
   6   1   5      505.71      524.63     11.74 o 
   7   1   5      454.27      472.12     11.11 o 
   8   1   5      106.67      103.32      5.12 o 
 -12   2   5       27.04       31.97      6.79 o 
 -11   2   5       35.67       37.13      3.05 o 
 -10   2   5       10.40        8.56      1.76 o 
  -9   2   5       43.65       45.53      2.62 o 
  -8   2   5      421.41      436.23      8.43 o 
  -7   2   5      237.07      234.18      4.66 o 
  -6   2   5       62.60       56.13      2.54 o 
  -5   2   5        1.94        3.01      0.97 o 
  -4   2   5      223.34      222.19      9.60 o 
  -3   2   5      233.43      235.80      4.75 o 
  -2   2   5       25.28       23.60      1.46 o 
  -1   2   5      287.51      285.19      6.11 o 
   0   2   5      295.03      311.94      5.95 o 
   1   2   5      325.06      333.69      5.74 o 
   2   2   5       37.80       43.96      1.88 o 
   3   2   5        1.17        3.11      1.66 o 
   4   2   5      278.14      260.10      6.66 o 
   5   2   5       29.86       32.81      2.90 o 
   6   2   5      211.27      216.72      6.46 o 
   7   2   5        0.42        0.13      1.97 o 
 -12   3   5      350.40      355.11     19.50 o 
 -11   3   5      127.58      132.08      5.79 o 
 -10   3   5      437.11      439.41     12.73 o 
  -9   3   5      358.97      368.78      8.56 o 
  -8   3   5     1069.26     1059.75     17.80 o 
  -7   3   5      747.23      750.32     14.41 o 
  -6   3   5     2033.32     2023.00     34.78 o 
  -5   3   5      623.76      623.24     16.48 o 
  -4   3   5     1986.32     1932.96     29.51 o 
  -3   3   5      907.30      930.10     15.00 o 
  -2   3   5     3770.47     3934.93     87.19 o 
  -1   3   5      872.11      922.99     14.89 o 
   0   3   5     1555.91     1524.51     26.45 o 
   1   3   5       70.01       67.16      2.49 o 
   2   3   5      980.71      970.22     14.45 o 
   3   3   5      390.23      411.57      7.89 o 
   4   3   5      973.81      998.11     19.17 o 
   5   3   5      149.01      155.68      5.10 o 
   6   3   5      144.91      138.83      5.10 o 
   7   3   5       38.30       47.83      3.54 o 
 -11   4   5       69.05       74.82      4.81 o 
 -10   4   5       22.70       21.45      2.46 o 
  -9   4   5      313.65      308.55      7.62 o 
  -8   4   5        3.02        0.66      1.18 o 
  -7   4   5      176.31      163.62      5.06 o 
  -6   4   5      708.99      723.62     13.72 o 
  -5   4   5        2.14       -1.02      0.99 o 
  -4   4   5        9.76        6.67      1.20 o 
  -3   4   5       34.74       45.98      2.10 o 
  -2   4   5      442.15      457.49      8.21 o 
  -1   4   5       48.05       47.19      2.14 o 
   0   4   5       96.92      109.55      3.11 o 
   1   4   5      192.96      196.03      4.45 o 
   2   4   5      500.50      451.71      8.76 o 
   3   4   5       40.37       44.50      2.36 o 
   4   4   5       10.27       14.88      2.03 o 
   5   4   5        0.12        1.51      1.67 o 
   6   4   5       17.11       17.14      2.47 o 
   7   4   5        0.01        4.12      3.28 o 
 -11   5   5      192.82      207.65      7.59 o 
 -10   5   5      703.15      697.25     18.56 o 
  -9   5   5     2035.50     2046.63     36.22 o 
  -8   5   5       32.55       33.84      3.05 o 
  -7   5   5       84.71       82.80      3.59 o 
  -6   5   5     1128.92     1062.16     19.69 o 
  -5   5   5     1715.85     1781.29     34.81 o 
  -4   5   5      397.42      409.77      7.66 o 
  -3   5   5      222.71      229.94      4.98 o 
  -2   5   5      662.91      681.49     11.58 o 
  -1   5   5      658.81      637.51     10.95 o 
   0   5   5     1838.74     1800.31     27.84 o 
   1   5   5     1141.52     1102.30     35.75 o 
   2   5   5      360.96      352.11      7.04 o 
   3   5   5      299.48      325.46      6.82 o 
   4   5   5     1280.10     1312.74     38.46 o 
   5   5   5      743.11      736.33     15.23 o 
   6   5   5       31.39       21.97      4.06 o 
   7   5   5      694.75      736.89     22.97 o 
 -11   6   5        0.30       -0.30      2.41 o 
 -10   6   5        2.28        4.88      2.12 o 
  -9   6   5      167.93      169.10      9.62 o 
  -8   6   5       43.77       40.11      2.97 o 
  -7   6   5       33.45       33.41      2.64 o 
  -6   6   5        0.34        2.15      1.73 o 
  -5   6   5      243.65      238.53      6.14 o 
  -4   6   5       19.88       19.77      3.16 o 
  -3   6   5       69.65       73.46      2.70 o 
  -2   6   5        0.75        5.39      2.20 o 
  -1   6   5        0.23        2.15      1.39 o 
   0   6   5        0.83        1.83      1.17 o 
   1   6   5        8.12        5.83      1.37 o 
   2   6   5      264.87      259.60      7.51 o 
   3   6   5        0.05       -0.79      1.51 o 
   4   6   5        1.78        1.45      1.69 o 
   5   6   5       43.41       56.15      6.72 o 
   6   6   5        1.42        2.99      3.22 o 
 -10   7   5      235.35      228.31     25.29 o 
  -9   7   5      917.29      920.61     21.14 o 
  -8   7   5      464.20      481.60     10.82 o 
  -7   7   5      989.58      959.10     18.50 o 
  -6   7   5      789.51      787.59     15.51 o 
  -5   7   5      382.65      388.68      8.82 o 
  -4   7   5       10.05       10.77      1.77 o 
  -3   7   5     1410.49     1421.08     22.60 o 
  -2   7   5     1251.58     1332.16     21.33 o 
  -1   7   5      954.96      973.21     16.10 o 
   0   7   5      419.71      431.55      8.20 o 
   1   7   5     1853.23     1788.43     27.94 o 
   2   7   5      573.97      579.33     11.92 o 
   3   7   5      561.48      576.68     12.02 o 
   4   7   5      491.48      513.75     11.15 o 
   5   7   5      744.94      731.55     22.31 o 
   6   7   5      308.41      314.18     12.54 o 
 -10   8   5       89.92       99.08      5.96 o 
  -9   8   5       26.41       26.12      2.90 o 
  -8   8   5       11.76       10.35      2.24 o 
  -7   8   5      183.43      175.03      5.61 o 
  -6   8   5      126.42      110.97      4.34 o 
  -5   8   5      102.03      106.64      4.16 o 
  -4   8   5      198.65      195.32      6.59 o 
  -3   8   5       11.20       14.79      1.99 o 
  -2   8   5       78.66       70.24      2.98 o 
  -1   8   5      137.48      129.70      3.83 o 
   0   8   5      255.85      232.12      5.38 o 
   1   8   5      207.98      202.79      5.69 o 
   2   8   5        0.78       -0.08      1.60 o 
   3   8   5       44.98       44.48      3.57 o 
   4   8   5       85.46       82.00      4.87 o 
   5   8   5      136.58      133.85      7.81 o 
  -9   9   5      171.93      169.65      6.03 o 
  -8   9   5      784.77      813.55     16.69 o 
  -7   9   5      491.43      508.73     11.49 o 
  -6   9   5     1460.38     1483.74     27.33 o 
  -5   9   5      723.59      703.22     14.42 o 
  -4   9   5      712.74      712.38     16.48 o 
  -3   9   5      626.81      627.42     12.96 o 
  -2   9   5     1492.83     1525.23     27.57 o 
  -1   9   5     1831.63     1912.89     30.06 o 
   0   9   5     1232.88     1285.93     20.97 o 
   1   9   5      612.26      587.78     12.29 o 
   2   9   5      622.77      641.45     13.28 o 
   3   9   5      633.60      632.43     15.60 o 
   4   9   5      586.34      523.75     42.74 o 
  -8  10   5        5.63        6.42      2.39 o 
  -7  10   5        4.35        5.73      2.19 o 
  -6  10   5        1.25        1.32      2.02 o 
  -5  10   5      242.69      232.14     17.91 o 
  -4  10   5       12.19       15.73      2.32 o 
  -3  10   5       19.95       24.39      2.53 o 
  -2  10   5       49.66       49.26      3.25 o 
  -1  10   5        1.39        0.95      1.79 o 
   0  10   5       54.06       49.78      2.86 o 
   1  10   5       21.78       21.01      2.46 o 
   2  10   5        0.19        3.54      2.33 o 
   3  10   5        0.60        0.51      2.28 o 
   4  10   5        1.92        3.61      2.64 o 
  -7  11   5      468.78      472.54     11.30 o 
  -6  11   5      162.92      169.12      6.03 o 
  -5  11   5      323.99      331.94     12.17 o 
  -4  11   5      678.34      669.07     14.18 o 
  -3  11   5      422.52      429.60     10.13 o 
  -2  11   5      242.55      232.10      7.70 o 
  -1  11   5      479.85      521.59     11.58 o 
   0  11   5      407.43      407.11      9.99 o 
   1  11   5      431.91      435.91     11.98 o 
   2  11   5      888.03      890.91     26.00 o 
  -5  12   5      421.48      443.06     12.50 o 
  -4  12   5        0.05        0.82      2.03 o 
  -3  12   5      114.09      112.42      4.99 o 
  -2  12   5       30.88       33.07      3.10 o 
  -1  12   5       93.77      105.01      7.08 o 
   0  12   5       55.02       54.53      9.91 o 
 -11   0   6      906.65      906.75     35.41 o 
 -10   0   6     1027.32     1021.87     38.59 o 
  -9   0   6       87.61      103.87      5.58 o 
  -7   0   6       14.12        8.60      2.41 o 
  -6   0   6      798.42      751.85     20.14 o 
  -5   0   6       52.04       56.02      4.11 o 
  -4   0   6      498.05      511.12     14.51 o 
  -3   0   6       15.83       13.77      6.46 o 
  -2   0   6     2317.13     2318.78     55.11 o 
  -1   0   6      430.43      430.56     12.60 o 
   0   0   6       79.83       85.79      4.69 o 
   1   0   6        6.64       11.32      4.93 o 
   2   0   6     1820.36     1733.18     60.83 o 
   3   0   6      926.57      931.84     35.46 o 
   4   0   6       36.13       42.78      6.36 o 
   5   0   6      144.62      146.05     10.59 o 
   6   0   6     1143.95     1206.53     45.79 o 
 -11   1   6       44.43       46.02      4.89 o 
 -10   1   6       59.19       64.34      4.19 o 
  -9   1   6        6.76        4.00      2.08 o 
  -8   1   6        1.98        0.86      1.44 o 
  -7   1   6       70.95       69.83      4.83 o 
  -6   1   6       92.84       88.77      3.47 o 
  -5   1   6       72.20       73.30      3.23 o 
  -4   1   6        1.51        0.70      1.46 o 
  -3   1   6       22.01       23.88      2.68 o 
  -2   1   6      264.04      266.38      7.26 o 
  -1   1   6      361.61      376.18      8.09 o 
   0   1   6       99.01       99.90      3.56 o 
   1   1   6      422.01      415.54      8.70 o 
   2   1   6        2.20        1.28      1.70 o 
   3   1   6       23.69       23.86      3.48 o 
   4   1   6       20.45       21.30      3.56 o 
   5   1   6      300.09      282.85     10.71 o 
   6   1   6       85.77       84.50      6.39 o 
 -11   2   6      279.61      286.59      8.76 o 
 -10   2   6      298.00      296.48      8.76 o 
  -9   2   6      535.43      538.70     13.14 o 
  -8   2   6      248.01      243.75      7.45 o 
  -7   2   6      313.27      297.39      7.02 o 
  -6   2   6      562.14      576.98     11.49 o 
  -5   2   6     1301.76     1179.44     53.32 o 
  -4   2   6      330.22      339.82      9.05 o 
  -3   2   6      311.45      321.31      7.20 o 
  -2   2   6     1337.92     1400.32     24.44 o 
  -1   2   6     3155.16     3096.52     59.14 o 
   0   2   6      834.11      851.13     15.68 o 
   1   2   6      244.31      260.11      6.24 o 
   2   2   6      226.05      229.51      6.87 o 
   3   2   6      912.74      859.09     23.45 o 
   4   2   6      637.19      606.73     17.99 o 
   5   2   6      644.28      659.44     19.52 o 
   6   2   6      230.38      262.35     15.36 o 
 -11   3   6       50.59       55.65      4.28 o 
 -10   3   6       11.97       14.67      3.55 o 
  -9   3   6       49.17       44.65      4.39 o 
  -8   3   6      172.33      176.60      6.23 o 
  -7   3   6       24.19       22.68      2.68 o 
  -6   3   6        6.44        7.61      1.54 o 
  -5   3   6      245.33      239.55      6.02 o 
  -4   3   6        1.82        3.39      1.44 o 
  -3   3   6      124.89      123.08      5.20 o 
  -2   3   6        0.17        2.23      1.39 o 
  -1   3   6     1110.44     1124.48     20.09 o 
   0   3   6       25.42       23.28      2.10 o 
   1   3   6        1.13        0.09      1.40 o 
   2   3   6        9.50       15.61      2.34 o 
   3   3   6      284.66      302.59     12.75 o 
   4   3   6        0.19        2.41      2.67 o 
   5   3   6        0.00        0.85      2.85 o 
   6   3   6        0.03        1.51      2.93 o 
 -11   4   6      223.27      233.15      7.95 o 
 -10   4   6      251.55      258.33      8.20 o 
  -9   4   6      522.38      508.10     15.68 o 
  -8   4   6      113.86      119.50      5.23 o 
  -7   4   6     1174.44     1201.64     43.87 o 
  -6   4   6      545.05      582.58     15.59 o 
  -5   4   6     1105.28     1105.70     25.51 o 
  -4   4   6      223.33      217.07      5.66 o 
  -3   4   6     1936.09     1971.78     33.67 o 
  -2   4   6      621.84      614.03     12.01 o 
  -1   4   6     1068.28     1078.86     19.44 o 
   0   4   6      577.21      577.83     11.40 o 
   1   4   6     1131.00     1100.70     31.26 o 
   2   4   6      560.55      542.26     12.88 o 
   3   4   6      553.52      581.95     17.31 o 
   4   4   6      622.68      655.42     19.23 o 
   5   4   6      226.12      224.44     13.13 o 
   6   4   6      228.82      226.78      9.79 o 
 -11   5   6        1.21       -0.34      2.41 o 
 -10   5   6        0.41       -1.07      2.27 o 
  -9   5   6      108.76      106.34      5.38 o 
  -8   5   6      362.78      362.98     12.39 o 
  -7   5   6       96.62      101.01      5.83 o 
  -6   5   6        9.60       11.51      2.36 o 
  -5   5   6       38.45       33.61      2.49 o 
  -4   5   6      257.17      237.51      7.64 o 
  -3   5   6        2.28        3.36      1.49 o 
  -2   5   6       31.98       41.16      3.32 o 
  -1   5   6       17.55       17.37      1.99 o 
   0   5   6      253.12      217.50      5.68 o 
   1   5   6        0.31        0.35      0.84 o 
   2   5   6       62.95       83.48      4.52 o 
   3   5   6       21.86       26.19      3.69 o 
   4   5   6        0.22       -0.28      2.61 o 
   5   5   6       12.99       14.06      3.54 o 
 -10   6   6     1024.71     1036.02     28.29 o 
  -9   6   6      392.11      427.05     14.31 o 
  -8   6   6      291.02      303.33      9.17 o 
  -7   6   6      413.68      397.20     32.76 o 
  -6   6   6     1194.84     1219.46     25.93 o 
  -5   6   6      403.51      410.99     12.47 o 
  -4   6   6      694.67      694.25     14.23 o 
  -3   6   6      431.53      451.96      9.66 o 
  -2   6   6      203.90      217.64      5.80 o 
  -1   6   6       10.28       12.82      1.87 o 
   0   6   6      865.50      854.42     16.05 o 
   1   6   6      518.79      484.10     11.91 o 
   2   6   6      604.93      612.31     14.39 o 
   3   6   6      259.02      284.20      8.35 o 
   4   6   6      877.35      922.45     25.47 o 
   5   6   6       73.92       72.45      8.90 o 
 -10   7   6       22.72       17.66      5.77 o 
  -9   7   6        4.69        0.48      2.37 o 
  -8   7   6      137.91      144.26      7.74 o 
  -7   7   6       27.08       31.34      3.40 o 
  -6   7   6        2.67        0.94      2.09 o 
  -5   7   6        1.05        0.43      1.99 o 
  -4   7   6        0.75       -0.53      1.88 o 
  -3   7   6        0.62        2.20      1.60 o 
  -2   7   6        6.62        7.98      1.86 o 
  -1   7   6        6.29        3.70      1.68 o 
   0   7   6      395.55      382.64      8.62 o 
   1   7   6      176.14      175.93      6.18 o 
   2   7   6        3.73        4.65      2.18 o 
   3   7   6        4.93        1.99      2.23 o 
   4   7   6       88.59       87.55      9.25 o 
  -9   8   6      191.22      206.13      7.67 o 
  -8   8   6      298.38      313.44      9.70 o 
  -7   8   6      909.43      944.83     21.43 o 
  -6   8   6     1639.29     1662.52     34.51 o 
  -5   8   6      612.70      629.85     15.29 o 
  -4   8   6      573.82      551.24     13.66 o 
  -3   8   6      458.30      437.54     11.41 o 
  -2   8   6      835.38      859.29     16.46 o 
  -1   8   6      946.41      953.89     17.94 o 
   0   8   6      719.76      678.94     13.53 o 
   1   8   6      328.41      346.31     12.48 o 
   2   8   6      270.91      284.94      8.62 o 
   3   8   6     1016.71     1050.49     27.86 o 
   4   8   6      420.71      435.78     21.25 o 
  -8   9   6       35.22       38.20      5.02 o 
  -7   9   6       15.36       16.38      3.10 o 
  -6   9   6        0.61        1.60      2.43 o 
  -5   9   6        2.06        1.93      3.21 o 
  -4   9   6        0.46       -0.80      2.08 o 
  -3   9   6       85.67       79.60      6.45 o 
  -2   9   6        2.53        3.54      2.25 o 
  -1   9   6       17.84       21.21      2.49 o 
   0   9   6        6.87        5.96      2.25 o 
   1   9   6        3.99        5.09      2.59 o 
   2   9   6       45.41       46.53      3.94 o 
   3   9   6       41.67       39.96      4.76 o 
  -7  10   6      530.86      561.52     14.75 o 
  -6  10   6      480.58      510.56     13.62 o 
  -5  10   6      683.60      689.50     16.82 o 
  -4  10   6      678.40      669.59     16.26 o 
  -3  10   6      508.41      517.78     13.35 o 
  -2  10   6      458.00      483.84     12.56 o 
  -1  10   6      619.08      619.85     16.40 o 
   0  10   6      187.94      177.87     11.19 o 
   1  10   6      466.45      473.07     12.41 o 
  -5  11   6       91.94       93.14      5.67 o 
  -4  11   6       52.86       65.85      4.90 o 
  -3  11   6        8.24        7.87      2.75 o 
  -2  11   6       78.27       78.88      6.32 o 
  -1  11   6       12.34       15.13      2.96 o 
   0  11   6        0.00        2.12      3.09 o 
 -11   1   7      574.99      574.77     18.07 o 
 -10   1   7      542.31      544.62     13.76 o 
  -9   1   7     1187.26     1187.40     48.87 o 
  -8   1   7      279.19      266.45      6.90 o 
  -7   1   7     1020.86      964.17     19.20 o 
  -6   1   7     1146.37     1091.62     20.05 o 
  -5   1   7     1614.44     1589.72     27.91 o 
  -4   1   7      266.04      267.34      7.74 o 
  -3   1   7      406.07      395.55      8.73 o 
  -2   1   7     1004.10      959.37     39.77 o 
  -1   1   7     1282.83     1268.70     22.73 o 
   0   1   7      744.99      792.42     15.17 o 
   1   1   7      509.88      528.61     12.83 o 
   2   1   7     1018.88     1032.98     27.85 o 
   3   1   7      853.40      966.62     26.69 o 
   4   1   7      378.45      366.85     18.51 o 
   5   1   7      107.99      106.97      7.39 o 
 -11   2   7        1.18        0.14      3.23 o 
 -10   2   7       36.00       31.44      3.44 o 
  -9   2   7        4.26        6.33      2.44 o 
  -8   2   7        0.94        0.20      2.02 o 
  -7   2   7      445.44      417.81      9.35 o 
  -6   2   7       81.71       80.12      3.82 o 
  -5   2   7      122.18      117.98      4.94 o 
  -4   2   7       35.40       34.86      2.64 o 
  -3   2   7      913.37      894.48     26.75 o 
  -2   2   7        8.61        8.12      1.82 o 
  -1   2   7        6.23        5.15      1.73 o 
   0   2   7       40.42       31.62      2.54 o 
   1   2   7        2.07        4.01      2.09 o 
   2   2   7       70.88       67.92      5.46 o 
   3   2   7        5.30        3.84      2.97 o 
   4   2   7       25.74       29.97      4.34 o 
 -10   3   7      386.41      373.61     13.02 o 
  -9   3   7       22.13       28.64      4.71 o 
  -8   3   7      645.08      634.70     15.33 o 
  -7   3   7      653.66      669.62     15.83 o 
  -6   3   7     1895.90     1821.21     45.58 o 
  -5   3   7      284.51      281.57      7.42 o 
  -4   3   7      531.88      535.35     11.14 o 
  -3   3   7      655.44      664.37     15.31 o 
  -2   3   7     2411.78     2403.78     40.84 o 
  -1   3   7     1227.86     1247.16     25.84 o 
   0   3   7     1000.71     1038.59     19.15 o 
   1   3   7      647.35      638.81     16.68 o 
   2   3   7     1006.76     1004.27     32.17 o 
   3   3   7      713.23      719.06     21.04 o 
   4   3   7      626.16      652.33     19.80 o 
 -10   4   7       72.51       74.11      5.05 o 
  -9   4   7      264.65      251.79      8.30 o 
  -8   4   7      281.47      277.33      8.67 o 
  -7   4   7        0.09       -0.66      1.15 o 
  -6   4   7        0.79        1.25      2.07 o 
  -5   4   7      419.79      398.40     16.02 o 
  -4   4   7      121.88      115.52      4.36 o 
  -3   4   7       19.55       19.54      2.23 o 
  -2   4   7        5.15        6.91      1.83 o 
  -1   4   7        0.08        0.31      1.60 o 
   0   4   7      188.95      193.78      6.48 o 
   1   4   7        6.90        6.75      2.28 o 
   2   4   7        3.80        4.50      2.80 o 
   3   4   7        1.06        1.36      2.90 o 
   4   4   7       56.31       60.64      5.70 o 
 -10   5   7      753.95      784.97     18.77 o 
  -9   5   7      381.42      392.52     17.67 o 
  -8   5   7      322.35      128.78      9.26 o 
  -7   5   7      162.88      168.46      6.49 o 
  -6   5   7      309.20      324.12      9.49 o 
  -5   5   7      521.90      513.48     10.99 o 
  -4   5   7      762.75      766.64     15.03 o 
  -3   5   7      840.23      817.10     16.73 o 
  -2   5   7      113.38      117.61      4.32 o 
  -1   5   7      222.90      242.13      6.48 o 
   0   5   7      140.30      137.83      5.61 o 
   1   5   7      751.59      720.76     20.46 o 
   2   5   7      178.55      184.25     16.60 o 
   3   5   7      366.99      364.85     12.92 o 
   4   5   7      168.43      185.04     16.04 o 
  -9   6   7        3.82        3.37      2.52 o 
  -8   6   7       86.39       82.93      6.33 o 
  -7   6   7        9.44       12.83      2.83 o 
  -6   6   7       84.41       92.44      5.27 o 
  -5   6   7      299.06      277.43      8.60 o 
  -4   6   7       20.57       25.50      2.55 o 
  -3   6   7       22.18       22.84      2.45 o 
  -2   6   7       38.60       36.19      2.86 o 
  -1   6   7       86.30       77.54      3.92 o 
   0   6   7        3.98        1.05      2.46 o 
   1   6   7       10.14        8.64      2.55 o 
   2   6   7        4.10        1.68      2.34 o 
   3   6   7        2.55        2.46      2.97 o 
  -8   7   7       69.36       68.62      6.67 o 
  -7   7   7      605.80      637.81     15.89 o 
  -6   7   7      232.24      232.76      8.02 o 
  -5   7   7      253.04      250.70      8.24 o 
  -4   7   7      105.60      110.57      7.95 o 
  -3   7   7      503.48      493.26     11.21 o 
  -2   7   7      414.04      443.89      9.98 o 
  -1   7   7      394.77      409.00      9.44 o 
   0   7   7        9.32        7.63      2.38 o 
   1   7   7       20.90       26.69      3.47 o 
   2   7   7      160.44      161.28      7.86 o 
  -7   8   7        6.33        5.69      2.88 o 
  -6   8   7       22.78       18.66      3.18 o 
  -5   8   7      148.70      150.14      6.39 o 
  -4   8   7        0.15        0.29      2.31 o 
  -3   8   7       16.97       16.54      4.01 o 
  -2   8   7       32.14       40.85      4.07 o 
  -1   8   7       26.85       31.37      2.86 o 
   0   8   7       64.87       58.83      7.18 o 
   1   8   7        6.02        5.25      2.50 o 
  -6   9   7      149.39      173.33      9.98 o 
  -5   9   7      366.07      412.14     16.61 o 
  -4   9   7      574.31      594.02     15.12 o 
  -3   9   7       59.71       71.22      5.50 o 
  -2   9   7      490.61      513.78     13.26 o 
  -1   9   7      384.97      382.20     10.80 o 
   0   9   7      547.95      568.80     14.39 o 
  -3  10   7        0.39        1.09      2.57 o 
 -10   0   8     1420.47     1420.35     52.97 o 
  -9   0   8      182.90      184.91      8.37 o 
  -8   0   8      349.05      342.45     12.04 o 
  -7   0   8      534.03      513.77     15.91 o 
  -6   0   8     1117.44     1076.37     28.61 o 
  -5   0   8      789.75      767.27     21.53 o 
  -4   0   8      612.80      578.41     31.62 o 
  -3   0   8      341.41      328.85     11.62 o 
  -2   0   8      268.58      254.16      9.73 o 
  -1   0   8      285.05      289.94     10.53 o 
   0   0   8       49.54       48.24      4.99 o 
   1   0   8        4.72        5.13      4.21 o 
   2   0   8      565.24      538.77     24.38 o 
   3   0   8      801.02      821.60     34.01 o 
  -9   1   8       14.50       14.99      2.94 o 
  -8   1   8      106.74      103.81      4.56 o 
  -7   1   8       32.10       24.28      2.63 o 
  -6   1   8      131.85      129.71      4.93 o 
  -5   1   8        5.53        2.84      1.87 o 
  -4   1   8       88.00       81.53      4.12 o 
  -3   1   8        0.11       -2.50      1.67 o 
  -2   1   8       86.64       79.64      4.01 o 
  -1   1   8       88.73       83.01      4.11 o 
   0   1   8       23.54       24.42      3.10 o 
   1   1   8       62.79       44.63      5.43 o 
   2   1   8        1.21        0.68      3.05 o 
   3   1   8       72.13       72.06      6.58 o 
  -9   2   8      176.72      181.85      7.07 o 
  -8   2   8      166.07      169.85      6.66 o 
  -7   2   8      679.81      655.13     13.61 o 
  -6   2   8      590.28      586.69     12.42 o 
  -5   2   8      673.84      640.29     20.73 o 
  -4   2   8      379.43      386.86      9.08 o 
  -3   2   8      528.23      544.49     11.65 o 
  -2   2   8      328.95      311.32      9.03 o 
  -1   2   8      708.73      685.20     13.87 o 
   0   2   8      431.31      413.73     12.62 o 
   1   2   8      314.11      313.93     18.44 o 
   2   2   8      243.59      264.02     10.73 o 
  -9   3   8      177.78      186.17      7.28 o 
  -8   3   8       91.56       95.32      6.10 o 
  -7   3   8      276.99      264.85      8.57 o 
  -6   3   8       64.34       66.20      3.97 o 
  -5   3   8       28.80       26.08      3.02 o 
  -4   3   8       56.28       53.02      3.40 o 
  -3   3   8       14.06       10.76      2.22 o 
  -2   3   8       11.28        5.81      2.09 o 
  -1   3   8       59.55       60.71      4.23 o 
   0   3   8       27.18       24.49      3.19 o 
   1   3   8       76.45       77.48      6.12 o 
   2   3   8       73.21       92.25     10.46 o 
  -9   4   8      186.45      181.25      7.28 o 
  -8   4   8       97.11       99.12      5.75 o 
  -7   4   8      579.72      525.51     15.04 o 
  -6   4   8      648.81      646.37     15.82 o 
  -5   4   8      170.49      169.32      5.59 o 
  -4   4   8      139.50      141.88      5.06 o 
  -3   4   8      606.92      599.07     12.62 o 
  -2   4   8     1106.68     1104.20     20.78 o 
  -1   4   8      303.31      333.39      8.31 o 
   0   4   8      162.16      149.08      8.54 o 
   1   4   8      485.83      479.36     24.73 o 
   2   4   8      484.51      490.31     16.26 o 
  -8   5   8        4.70        5.58      2.70 o 
  -7   5   8      154.09      150.32      6.53 o 
  -6   5   8       13.71       13.44      2.95 o 
  -5   5   8       18.07       14.14      2.89 o 
  -4   5   8        0.02        2.02      1.90 o 
  -3   5   8        1.64        2.67      1.99 o 
  -2   5   8       76.11       71.33      4.00 o 
  -1   5   8       30.92       30.53      3.42 o 
   0   5   8       46.69       54.21      4.26 o 
   1   5   8      111.18      116.91     13.27 o 
  -7   6   8      182.81      198.87      7.72 o 
  -6   6   8      525.39      529.51     13.95 o 
  -5   6   8       72.69       68.57      4.83 o 
  -4   6   8      260.85      269.32      8.78 o 
  -3   6   8      248.41      237.44      6.89 o 
  -2   6   8      865.49      908.41     17.77 o 
  -1   6   8       38.29       39.64      3.77 o 
   0   6   8      125.40      128.99      5.94 o 
  -6   7   8        3.87        4.92      2.85 o 
  -5   7   8        9.64        9.31      2.85 o 
  -4   7   8       59.78       60.12      4.80 o 
  -3   7   8      107.11      104.00      6.00 o 
  -2   7   8      231.47      224.14      6.73 o 
  -1   7   8       19.81       17.45      3.50 o 
  -4   8   8       22.93       24.54      3.63 o 
  -3   8   8      147.94      160.34      6.83 o 
  -7   1   9      112.25      105.39      5.06 o 
  -6   1   9       36.51       44.61      3.51 o 
  -5   1   9      224.72      210.50     10.40 o 
  -4   1   9      431.99      419.02     10.42 o 
  -3   1   9      180.18      167.34      6.71 o 
  -2   1   9      159.21      157.58      5.63 o 
  -1   1   9      483.94      495.92     13.17 o 
  -7   2   9       57.41       57.39      3.94 o 
  -6   2   9        2.08        3.29      2.18 o 
  -5   2   9       15.94       15.14      2.56 o 
  -4   2   9       26.54       21.30      2.80 o 
  -3   2   9       14.29        8.76      2.41 o 
  -2   2   9       49.57       54.28      4.40 o 
  -1   2   9       11.82       10.16      2.84 o 
  -7   3   9      294.77      284.49      9.38 o 
  -6   3   9      433.72      435.88     10.50 o 
  -5   3   9       44.35       44.19      3.49 o 
  -4   3   9       35.37       33.74      3.24 o 
  -3   3   9      141.17      139.52      5.30 o 
  -2   3   9      706.15      732.89     25.14 o 
  -1   3   9      299.07      289.26      9.34 o 
  -6   4   9        8.04        6.01      2.89 o 
  -5   4   9       28.59       25.91      3.03 o 
  -4   4   9       68.65       65.55      4.08 o 
  -3   4   9      160.56      163.16      5.86 o 
  -2   4   9       46.52       41.21      4.10 o 
                                                 
